# Supplementary material for: A novel arginine methylation-associated lncRNA signature effectively predicts prognosis in breast cancer patients
Source: Front Oncol. 2024 Oct 1;14:1472434. doi: 10.3389/fonc.2024.1472434 (PMC11473254; doi:10.3389/fonc.2024.1472434)
Supplement: Supplementary Material 3 — lncRNAs were associated with patient prognosis. [file DataSheet1.xlsx]

## Sheet: Sheet1
Arginine methylation related genes with protein coding gene correlation score>10 in genecards database
Gene Symbol	Description	Category	Uniprot ID	Gifts	GC Id	Relevance score	GeneCards Link
PRMT1	Protein Arginine Methyltransferase 1	Protein Coding	Q99873	56	GC19P049675	65.1236	https://www.genecards.org/cgi-bin/carddisp.pl?gene=PRMT1
PRMT5	Protein Arginine Methyltransferase 5	Protein Coding	O14744	53	GC14M022920	58.6166	https://www.genecards.org/cgi-bin/carddisp.pl?gene=PRMT5
PRMT6	Protein Arginine Methyltransferase 6	Protein Coding	Q96LA8	46	GC01P107056	46.431	https://www.genecards.org/cgi-bin/carddisp.pl?gene=PRMT6
PRMT3	Protein Arginine Methyltransferase 3	Protein Coding	O60678	48	GC11P020409	45.494	https://www.genecards.org/cgi-bin/carddisp.pl?gene=PRMT3
PRMT7	Protein Arginine Methyltransferase 7	Protein Coding	Q9NVM4	52	GC16P082909	42.6373	https://www.genecards.org/cgi-bin/carddisp.pl?gene=PRMT7
PRMT8	Protein Arginine Methyltransferase 8	Protein Coding	Q9NR22	43	GC12P003381	37.9416	https://www.genecards.org/cgi-bin/carddisp.pl?gene=PRMT8
MGMT	O-6-Methylguanine-DNA Methyltransferase	Protein Coding	P16455	57	GC10P129467	37.3159	https://www.genecards.org/cgi-bin/carddisp.pl?gene=MGMT
PRMT2	Protein Arginine Methyltransferase 2	Protein Coding	P55345	45	GC21P046635	36.4633	https://www.genecards.org/cgi-bin/carddisp.pl?gene=PRMT2
PRMT9	Protein Arginine Methyltransferase 9	Protein Coding	Q6P2P2	38	GC04M147637	35.8045	https://www.genecards.org/cgi-bin/carddisp.pl?gene=PRMT9
DNMT1	DNA Methyltransferase 1	Protein Coding	P26358	61	GC19M010133	35.0927	https://www.genecards.org/cgi-bin/carddisp.pl?gene=DNMT1
CARM1	Coactivator Associated Arginine Methyltransferase 1	Protein Coding	Q86X55	52	GC19P010871	34.6499	https://www.genecards.org/cgi-bin/carddisp.pl?gene=CARM1
MBD2	Methyl-CpG Binding Domain Protein 2	Protein Coding	Q9UBB5	49	GC18M054151	29.9833	https://www.genecards.org/cgi-bin/carddisp.pl?gene=MBD2
DNMT3A	DNA Methyltransferase 3 Alpha	Protein Coding	Q9Y6K1	60	GC02M025228	27.4252	https://www.genecards.org/cgi-bin/carddisp.pl?gene=DNMT3A
CDKN2A	Cyclin Dependent Kinase Inhibitor 2A	Protein Coding	Q8N726	60	GC09M021967	26.7013	https://www.genecards.org/cgi-bin/carddisp.pl?gene=CDKN2A
H19	H19 Imprinted Maternally Expressed Transcript	RNA Gene		34	GC11M001995	26.6758	https://www.genecards.org/cgi-bin/carddisp.pl?gene=H19
HSD17B10	Hydroxysteroid 17-Beta Dehydrogenase 10	Protein Coding	Q99714	55	GC0XM053431	26.0002	https://www.genecards.org/cgi-bin/carddisp.pl?gene=HSD17B10
DNMT3B	DNA Methyltransferase 3 Beta	Protein Coding	Q9UBC3	60	GC20P032762	25.2741	https://www.genecards.org/cgi-bin/carddisp.pl?gene=DNMT3B
MBD4	Methyl-CpG Binding Domain 4, DNA Glycosylase	Protein Coding	O95243	52	GC03M129430	23.7761	https://www.genecards.org/cgi-bin/carddisp.pl?gene=MBD4
MBD1	Methyl-CpG Binding Domain Protein 1	Protein Coding	Q9UIS9	49	GC18M050266	23.427	https://www.genecards.org/cgi-bin/carddisp.pl?gene=MBD1
EHMT2	Euchromatic Histone Lysine Methyltransferase 2	Protein Coding	Q96KQ7	55	GC06M031879	22.3403	https://www.genecards.org/cgi-bin/carddisp.pl?gene=EHMT2
TP53	Tumor Protein P53	Protein Coding	P04637	62	GC17M007661	21.6855	https://www.genecards.org/cgi-bin/carddisp.pl?gene=TP53
RMRP	RNA Component Of Mitochondrial RNA Processing Endoribonuclease	RNA Gene		31	GC09M035655	21.6807	https://www.genecards.org/cgi-bin/carddisp.pl?gene=RMRP
PADI4	Peptidyl Arginine Deiminase 4	Protein Coding	Q9UM07	54	GC01P017308	21.4398	https://www.genecards.org/cgi-bin/carddisp.pl?gene=PADI4
MBD3	Methyl-CpG Binding Domain Protein 3	Protein Coding	O95983	44	GC19M091707	20.4901	https://www.genecards.org/cgi-bin/carddisp.pl?gene=MBD3
CDH1	Cadherin 1	Protein Coding	P12830	58	GC16P068737	20.1856	https://www.genecards.org/cgi-bin/carddisp.pl?gene=CDH1
RASSF1	Ras Association Domain Family Member 1	Protein Coding	Q9NS23	52	GC03M050329	20.034	https://www.genecards.org/cgi-bin/carddisp.pl?gene=RASSF1
LINC01672	Long Intergenic Non-Protein Coding RNA 1672	RNA Gene		19	GC01P020797	18.3497	https://www.genecards.org/cgi-bin/carddisp.pl?gene=LINC01672
EZH2	Enhancer Of Zeste 2 Polycomb Repressive Complex 2 Subunit	Protein Coding	Q15910	61	GC07M148807	18.3331	https://www.genecards.org/cgi-bin/carddisp.pl?gene=EZH2
ESR1	Estrogen Receptor 1	Protein Coding	P03372	62	GC06P151656	17.9266	https://www.genecards.org/cgi-bin/carddisp.pl?gene=ESR1
BDNF-AS	BDNF Antisense RNA	RNA Gene		29	GC11P027466	17.793	https://www.genecards.org/cgi-bin/carddisp.pl?gene=BDNF-AS
PADI2	Peptidyl Arginine Deiminase 2	Protein Coding	Q9Y2J8	51	GC01M017066	17.163	https://www.genecards.org/cgi-bin/carddisp.pl?gene=PADI2
MTHFR	Methylenetetrahydrofolate Reductase	Protein Coding	P42898	56	GC01M011785	16.5555	https://www.genecards.org/cgi-bin/carddisp.pl?gene=MTHFR
BRCA1	BRCA1 DNA Repair Associated	Protein Coding	P38398	59	GC17M043044	16.1462	https://www.genecards.org/cgi-bin/carddisp.pl?gene=BRCA1
MTAP	Methylthioadenosine Phosphorylase	Protein Coding	Q13126	58	GC09P021806	15.979	https://www.genecards.org/cgi-bin/carddisp.pl?gene=MTAP
KMT2A	Lysine Methyltransferase 2A	Protein Coding	Q03164	56	GC11P118436	15.7468	https://www.genecards.org/cgi-bin/carddisp.pl?gene=KMT2A
H3C1	H3 Clustered Histone 1	Protein Coding	P68431	46	GC06P134574	15.1985	https://www.genecards.org/cgi-bin/carddisp.pl?gene=H3C1
BRAF	B-Raf Proto-Oncogene, Serine/Threonine Kinase	Protein Coding	P15056	62	GC07M140773	15.0398	https://www.genecards.org/cgi-bin/carddisp.pl?gene=BRAF
KCNQ1OT1	KCNQ1 Opposite Strand/Antisense Transcript 1	RNA Gene		34	GC11M011926	14.8573	https://www.genecards.org/cgi-bin/carddisp.pl?gene=KCNQ1OT1
FMR1	Fragile X Messenger Ribonucleoprotein 1	Protein Coding	Q06787	53	GC0XP148000	14.728	https://www.genecards.org/cgi-bin/carddisp.pl?gene=FMR1
MEG3	Maternally Expressed 3	RNA Gene		34	GC14P116735	14.6814	https://www.genecards.org/cgi-bin/carddisp.pl?gene=MEG3
UHRF1	Ubiquitin Like With PHD And Ring Finger Domains 1	Protein Coding	Q96T88	48	GC19P112022	14.507	https://www.genecards.org/cgi-bin/carddisp.pl?gene=UHRF1
H4C16	H4 Histone 16	Protein Coding	P62805	39	GC12M029833	14.1833	https://www.genecards.org/cgi-bin/carddisp.pl?gene=H4C16
RARB	Retinoic Acid Receptor Beta	Protein Coding	P10826	58	GC03P024689	14.1247	https://www.genecards.org/cgi-bin/carddisp.pl?gene=RARB
RB1	RB Transcriptional Corepressor 1	Protein Coding	P06400	57	GC13P048303	13.9678	https://www.genecards.org/cgi-bin/carddisp.pl?gene=RB1
AR	Androgen Receptor	Protein Coding	P10275	60	GC0XP067544	13.778	https://www.genecards.org/cgi-bin/carddisp.pl?gene=AR
XIST	X Inactive Specific Transcript	RNA Gene		31	GC0XM073820	13.7687	https://www.genecards.org/cgi-bin/carddisp.pl?gene=XIST
EHMT1	Euchromatic Histone Lysine Methyltransferase 1	Protein Coding	Q9H9B1	54	GC09P137618	13.3173	https://www.genecards.org/cgi-bin/carddisp.pl?gene=EHMT1
H3C14	H3 Clustered Histone 14	Protein Coding	Q71DI3	40	GC01M160725	13.2834	https://www.genecards.org/cgi-bin/carddisp.pl?gene=H3C14
CTNNB1	Catenin Beta 1	Protein Coding	P35222	62	GC03P041194	13.194	https://www.genecards.org/cgi-bin/carddisp.pl?gene=CTNNB1
AKT1	AKT Serine/Threonine Kinase 1	Protein Coding	P31749	62	GC14M104769	13.0174	https://www.genecards.org/cgi-bin/carddisp.pl?gene=AKT1
WDR77	WD Repeat Domain 77	Protein Coding	Q9BQA1	45	GC01M111439	13.0012	https://www.genecards.org/cgi-bin/carddisp.pl?gene=WDR77
EP300	E1A Binding Protein P300	Protein Coding	Q09472	61	GC22P070686	12.9204	https://www.genecards.org/cgi-bin/carddisp.pl?gene=EP300
CDKN2B	Cyclin Dependent Kinase Inhibitor 2B	Protein Coding	P42772	54	GC09M022002	12.7982	https://www.genecards.org/cgi-bin/carddisp.pl?gene=CDKN2B
FBL	Fibrillarin	Protein Coding	P22087	51	GC19M039834	12.7135	https://www.genecards.org/cgi-bin/carddisp.pl?gene=FBL
METTL3	Methyltransferase 3, N6-Adenosine-Methyltransferase Complex Catalytic Subunit	Protein Coding	Q86U44	50	GC14M021498	12.6046	https://www.genecards.org/cgi-bin/carddisp.pl?gene=METTL3
H3-3A	H3.3 Histone A	Protein Coding	P84243	50	GC01P226062	12.5228	https://www.genecards.org/cgi-bin/carddisp.pl?gene=H3-3A
NOS2	Nitric Oxide Synthase 2	Protein Coding	P35228	58	GC17M027756	12.4707	https://www.genecards.org/cgi-bin/carddisp.pl?gene=NOS2
SMAD5-AS1	SMAD5 Antisense RNA 1	RNA Gene	Q9Y6J3	29	GC05M136129	12.3483	https://www.genecards.org/cgi-bin/carddisp.pl?gene=SMAD5-AS1
ABCB1	ATP Binding Cassette Subfamily B Member 1	Protein Coding	P08183	60	GC07M087504	12.3406	https://www.genecards.org/cgi-bin/carddisp.pl?gene=ABCB1
SETD7	SET Domain Containing 7, Histone Lysine Methyltransferase	Protein Coding	Q8WTS6	48	GC04M139495	12.3013	https://www.genecards.org/cgi-bin/carddisp.pl?gene=SETD7
TRDMT1	TRNA Aspartic Acid Methyltransferase 1	Protein Coding	O14717	48	GC10M017138	12.1788	https://www.genecards.org/cgi-bin/carddisp.pl?gene=TRDMT1
DRD2	Dopamine Receptor D2	Protein Coding	P14416	58	GC11M113409	12.0155	https://www.genecards.org/cgi-bin/carddisp.pl?gene=DRD2
H4C1	H4 Clustered Histone 1	Protein Coding	P62805	41	GC06P134575	11.923	https://www.genecards.org/cgi-bin/carddisp.pl?gene=H4C1
CREBBP	CREB Binding Protein	Protein Coding	Q92793	62	GC16M020489	11.9155	https://www.genecards.org/cgi-bin/carddisp.pl?gene=CREBBP
PPARG	Peroxisome Proliferator Activated Receptor Gamma	Protein Coding	P37231	61	GC03P012287	11.8554	https://www.genecards.org/cgi-bin/carddisp.pl?gene=PPARG
MIR7-3HG	MIR7-3 Host Gene	RNA Gene	Q8N6C7	34	GC19P112015	11.8526	https://www.genecards.org/cgi-bin/carddisp.pl?gene=MIR7-3HG
KRAS	KRAS Proto-Oncogene, GTPase	Protein Coding	P01116	61	GC12M029682	11.8434	https://www.genecards.org/cgi-bin/carddisp.pl?gene=KRAS
H3-3B	H3.3 Histone B	Protein Coding	P84243	49	GC17M082395	11.8317	https://www.genecards.org/cgi-bin/carddisp.pl?gene=H3-3B
NFE2L2	NFE2 Like BZIP Transcription Factor 2	Protein Coding	Q16236	60	GC02M177227	11.7205	https://www.genecards.org/cgi-bin/carddisp.pl?gene=NFE2L2
CYP3A4	Cytochrome P450 Family 3 Subfamily A Member 4	Protein Coding	P08684	56	GC07M100029	11.7157	https://www.genecards.org/cgi-bin/carddisp.pl?gene=CYP3A4
H3C2	H3 Clustered Histone 2	Protein Coding	P68431	41	GC06M093422	11.6849	https://www.genecards.org/cgi-bin/carddisp.pl?gene=H3C2
WDR5	WD Repeat Domain 5	Protein Coding	P61964	51	GC09P134135	11.5764	https://www.genecards.org/cgi-bin/carddisp.pl?gene=WDR5
HDAC1	Histone Deacetylase 1	Protein Coding	Q13547	59	GC01P032292	11.5575	https://www.genecards.org/cgi-bin/carddisp.pl?gene=HDAC1
H3C12	H3 Clustered Histone 12	Protein Coding	P68431	43	GC06M094903	11.5232	https://www.genecards.org/cgi-bin/carddisp.pl?gene=H3C12
MSH6	MutS Homolog 6	Protein Coding	P52701	58	GC02P047695	11.4804	https://www.genecards.org/cgi-bin/carddisp.pl?gene=MSH6
NSUN2	NOP2/Sun RNA Methyltransferase 2	Protein Coding	Q08J23	52	GC05M006599	11.453	https://www.genecards.org/cgi-bin/carddisp.pl?gene=NSUN2
PTEN	Phosphatase And Tensin Homolog	Protein Coding	P60484	61	GC10P109367	11.43	https://www.genecards.org/cgi-bin/carddisp.pl?gene=PTEN
CCND1	Cyclin D1	Protein Coding	P24385	62	GC11P069641	11.3653	https://www.genecards.org/cgi-bin/carddisp.pl?gene=CCND1
DOT1L	DOT1 Like Histone Lysine Methyltransferase	Protein Coding	Q8TEK3	51	GC19P111904	11.3161	https://www.genecards.org/cgi-bin/carddisp.pl?gene=DOT1L
KDM1A	Lysine Demethylase 1A	Protein Coding	O60341	58	GC01P023019	11.2909	https://www.genecards.org/cgi-bin/carddisp.pl?gene=KDM1A
CBX5	Chromobox 5	Protein Coding	P45973	50	GC12M054230	11.2395	https://www.genecards.org/cgi-bin/carddisp.pl?gene=CBX5
CERNA3	Competing Endogenous LncRNA 3 For MiR-645	RNA Gene		19	GC08P056323	11.1808	https://www.genecards.org/cgi-bin/carddisp.pl?gene=CERNA3
ASH2L	ASH2 Like, Histone Lysine Methyltransferase Complex Subunit	Protein Coding	Q9UBL3	49	GC08P039850	11.1348	https://www.genecards.org/cgi-bin/carddisp.pl?gene=ASH2L
H3C3	H3 Clustered Histone 3	Protein Coding	P68431	40	GC06P134577	11.1082	https://www.genecards.org/cgi-bin/carddisp.pl?gene=H3C3
MYC	MYC Proto-Oncogene, BHLH Transcription Factor	Protein Coding	P01106	61	GC08P127735	11.0613	https://www.genecards.org/cgi-bin/carddisp.pl?gene=MYC
H3C6	H3 Clustered Histone 6	Protein Coding	P68431	40	GC06P136860	11.054	https://www.genecards.org/cgi-bin/carddisp.pl?gene=H3C6
H3C7	H3 Clustered Histone 7	Protein Coding	P68431	37	GC06M094905	11.0041	https://www.genecards.org/cgi-bin/carddisp.pl?gene=H3C7
H3C4	H3 Clustered Histone 4	Protein Coding	P68431	40	GC06M094904	10.9316	https://www.genecards.org/cgi-bin/carddisp.pl?gene=H3C4
SRC	SRC Proto-Oncogene, Non-Receptor Tyrosine Kinase	Protein Coding	P12931	60	GC20P037344	10.9257	https://www.genecards.org/cgi-bin/carddisp.pl?gene=SRC
TET1	Tet Methylcytosine Dioxygenase 1	Protein Coding	Q8NFU7	46	GC10P068560	10.9198	https://www.genecards.org/cgi-bin/carddisp.pl?gene=TET1
H3C10	H3 Clustered Histone 10	Protein Coding	P68431	39	GC06P134650	10.9175	https://www.genecards.org/cgi-bin/carddisp.pl?gene=H3C10
H3C11	H3 Clustered Histone 11	Protein Coding	P68431	40	GC06M094902	10.8835	https://www.genecards.org/cgi-bin/carddisp.pl?gene=H3C11
H3C8	H3 Clustered Histone 8	Protein Coding	P68431	38	GC06M094906	10.8655	https://www.genecards.org/cgi-bin/carddisp.pl?gene=H3C8
SP1	Sp1 Transcription Factor	Protein Coding	P08047	55	GC12P053380	10.6959	https://www.genecards.org/cgi-bin/carddisp.pl?gene=SP1
TNF	Tumor Necrosis Factor	Protein Coding	P01375	61	GC06P134820	10.6936	https://www.genecards.org/cgi-bin/carddisp.pl?gene=TNF
SNORD15A	Small Nucleolar RNA, C/D Box 15A	RNA Gene		23	GC11P075400	10.6435	https://www.genecards.org/cgi-bin/carddisp.pl?gene=SNORD15A
PADI6	Peptidyl Arginine Deiminase 6	Protein Coding	Q6TGC4	48	GC01P041052	10.5617	https://www.genecards.org/cgi-bin/carddisp.pl?gene=PADI6
TMX2-CTNND1	TMX2-CTNND1 Readthrough (NMD Candidate)	RNA Gene		23	GC11P057712	10.5567	https://www.genecards.org/cgi-bin/carddisp.pl?gene=TMX2-CTNND1
NOS1	Nitric Oxide Synthase 1	Protein Coding	P29475	58	GC12M117208	10.4832	https://www.genecards.org/cgi-bin/carddisp.pl?gene=NOS1
HNMT	Histamine N-Methyltransferase	Protein Coding	P50135	54	GC02P137964	10.4781	https://www.genecards.org/cgi-bin/carddisp.pl?gene=HNMT
ALB	Albumin	Protein Coding	P02768	58	GC04P073397	10.4745	https://www.genecards.org/cgi-bin/carddisp.pl?gene=ALB
H3C15	H3 Clustered Histone 15	Protein Coding	Q71DI3	36	GC01P164201	10.4107	https://www.genecards.org/cgi-bin/carddisp.pl?gene=H3C15
H4C14	H4 Clustered Histone 14	Protein Coding	P62805	34	GC01P149832	10.4072	https://www.genecards.org/cgi-bin/carddisp.pl?gene=H4C14
EGFR	Epidermal Growth Factor Receptor	Protein Coding	P00533	63	GC07P055019	10.3673	https://www.genecards.org/cgi-bin/carddisp.pl?gene=EGFR
FBXO11	F-Box Protein 11	Protein Coding	Q86XK2	50	GC02M047789	10.3635	https://www.genecards.org/cgi-bin/carddisp.pl?gene=FBXO11
NR1H2	Nuclear Receptor Subfamily 1 Group H Member 2	Protein Coding	P55055	54	GC19P050329	10.2206	https://www.genecards.org/cgi-bin/carddisp.pl?gene=NR1H2
ESR2	Estrogen Receptor 2	Protein Coding	Q92731	58	GC14M064084	10.175	https://www.genecards.org/cgi-bin/carddisp.pl?gene=ESR2
H3-4	H3.4 Histone, Cluster Member	Protein Coding	Q16695	47	GC01M228427	10.1675	https://www.genecards.org/cgi-bin/carddisp.pl?gene=H3-4
CDH13	Cadherin 13	Protein Coding	P55290	53	GC16P082626	10.1291	https://www.genecards.org/cgi-bin/carddisp.pl?gene=CDH13
PADI1	Peptidyl Arginine Deiminase 1	Protein Coding	Q9ULC6	43	GC01P017205	10.129	https://www.genecards.org/cgi-bin/carddisp.pl?gene=PADI1
MAPK1	Mitogen-Activated Protein Kinase 1	Protein Coding	P28482	61	GC22M021759	10.1191	https://www.genecards.org/cgi-bin/carddisp.pl?gene=MAPK1
