# Supplementary material for: A novel arginine methylation-associated lncRNA signature effectively predicts prognosis in breast cancer patients
Source: Front Oncol. 2024 Oct 1;14:1472434. doi: 10.3389/fonc.2024.1472434 (PMC11473254; doi:10.3389/fonc.2024.1472434)
Supplement: Supplementary file 2 [file DataSheet2.xlsx]

## Sheet: Sheet1
arginine methylation-associated DEGs	Arginine methylation-associated lncRNAs were screened by arginine methylation-associated DEGs
gene	lncRNA	cor	pvalue
DNMT3A	Z82243.1	0.37048	1.34015e-40
KMT2A	Z82243.1	0.46901	4.28206e-67
BRAF	Z82243.1	0.406785	2.38854e-49
MEG3	Z82243.1	0.327007	1.6848e-31
XIST	Z82243.1	0.586637	1.34256e-112
EP300	Z82243.1	0.346216	2.41198e-35
TRDMT1	Z82243.1	0.523245	7.30752e-86
TET1	Z82243.1	0.559043	3.00146e-100
FBXO11	Z82243.1	0.359488	3.66776e-38
PRMT9	AC234775.3	0.3329	1.1916e-32
KMT2A	AC234775.3	0.614193	3.55263e-126
BRAF	AC234775.3	0.449146	5.04792e-61
MEG3	AC234775.3	0.395546	1.60242e-46
XIST	AC234775.3	0.703399	5.21581e-181
EP300	AC234775.3	0.498901	5.09408e-77
SETD7	AC234775.3	0.30908	3.74418e-28
TRDMT1	AC234775.3	0.343172	1.02261e-34
CREBBP	AC234775.3	0.393972	3.90988e-46
CBX5	AC234775.3	0.367667	5.75445e-40
TET1	AC234775.3	0.515817	4.34909e-83
SP1	AC234775.3	0.447155	1.94807e-60
FBXO11	AC234775.3	0.524999	1.57926e-86
SETD7	AL359921.2	-0.308539	4.68683e-28
DNMT3A	AC024361.1	0.370646	1.2293e-40
KMT2A	AC024361.1	0.324896	4.291e-31
BRAF	AC024361.1	0.335765	3.21814e-33
MEG3	AC024361.1	0.430828	9.04435e-56
XIST	AC024361.1	0.612888	1.67589e-125
METTL3	AC024361.1	0.382154	2.71117e-43
TET1	AC024361.1	0.478306	4.4653e-70
KMT2A	AC115618.2	0.303875	3.18198e-27
BRAF	AC115618.2	0.336389	2.41488e-33
EP300	AC115618.2	0.369099	2.74562e-40
SP1	AC115618.2	0.369126	2.70691e-40
MAPK1	AC115618.2	0.303202	4.18241e-27
BRAF	AC107375.1	0.357743	8.76212e-38
XIST	AC107375.1	0.326751	1.88819e-31
METTL3	AC107375.1	0.366817	8.91185e-40
MBD1	AL031600.1	0.327341	1.45222e-31
BRAF	AL031600.1	0.310813	1.8186e-28
XIST	AL031600.1	0.431686	5.21674e-56
EHMT1	AL031600.1	0.436798	1.90373e-57
METTL3	AL031600.1	0.464368	1.22061e-65
CREBBP	AL031600.1	0.405947	3.91488e-49
DOT1L	AL031600.1	0.408364	9.38323e-50
DNMT3A	AC138393.3	0.310477	2.09253e-28
KMT2A	AC138393.3	0.576175	8.89145e-108
BRAF	AC138393.3	0.473459	1.64428e-68
XIST	AC138393.3	0.693961	2.96127e-174
EP300	AC138393.3	0.389804	4.04949e-45
TRDMT1	AC138393.3	0.500866	1.04552e-77
CREBBP	AC138393.3	0.349122	5.98179e-36
CBX5	AC138393.3	0.390559	2.65851e-45
TET1	AC138393.3	0.630644	6.06769e-135
SP1	AC138393.3	0.379148	1.37256e-42
FBXO11	AC138393.3	0.448705	6.81177e-61
ASH2L	AC087623.2	0.507733	3.81318e-80
DNMT3A	NCK1-DT	0.362925	6.4953e-39
CDKN2A	NCK1-DT	0.370015	1.70656e-40
MBD4	NCK1-DT	0.432733	2.66046e-56
EZH2	NCK1-DT	0.398939	2.30696e-47
WDR77	NCK1-DT	0.397083	6.68002e-47
MSH6	NCK1-DT	0.348901	6.65443e-36
KMT2A	AC004492.1	0.546031	8.09872e-95
BRAF	AC004492.1	0.585893	2.99761e-112
XIST	AC004492.1	0.657778	1.27306e-150
EP300	AC004492.1	0.338863	7.6937e-34
TRDMT1	AC004492.1	0.500618	1.27766e-77
CREBBP	AC004492.1	0.305041	1.97783e-27
CBX5	AC004492.1	0.31991	3.79091e-30
TET1	AC004492.1	0.542077	3.25107e-93
SP1	AC004492.1	0.366975	8.21645e-40
FBXO11	AC004492.1	0.450608	1.86074e-61
PRMT1	AL391244.3	0.303392	3.87216e-27
DNMT3A	AL391244.3	0.300164	1.42518e-26
EZH2	AL391244.3	0.351815	1.62154e-36
KDM1A	AL391244.3	0.329546	5.41903e-32
KMT2A	AC012557.1	0.53838	9.8249e-92
BRAF	AC012557.1	0.445936	4.43527e-60
XIST	AC012557.1	0.57628	7.97082e-108
EP300	AC012557.1	0.37338	2.93973e-41
TRDMT1	AC012557.1	0.358683	5.48561e-38
CBX5	AC012557.1	0.315857	2.16271e-29
TET1	AC012557.1	0.5009	1.01751e-77
SP1	AC012557.1	0.320215	3.32248e-30
FBXO11	AC012557.1	0.359529	3.5938e-38
PRMT2	AC011247.1	0.368174	4.42939e-40
PADI2	AC011247.1	0.424289	5.68535e-54
RARB	AC011247.1	0.369061	2.80065e-40
MYC	AC011247.1	0.384058	9.62466e-44
PRMT1	AL138724.1	0.424236	5.87988e-54
PRMT2	AL138724.1	0.326859	1.79946e-31
CDKN2A	AL138724.1	0.526807	3.22443e-87
EHMT2	AL138724.1	0.392009	1.18063e-45
MBD3	AL138724.1	0.339547	5.5954e-34
EZH2	AL138724.1	0.390843	2.26746e-45
ESR1	AL138724.1	-0.355196	3.09314e-37
PADI2	AL138724.1	0.347859	1.09852e-35
RB1	AL138724.1	-0.378705	1.74006e-42
AR	AL138724.1	-0.388374	8.95919e-45
WDR77	AL138724.1	0.450577	1.90102e-61
FBL	AL138724.1	0.313079	7.0221e-29
SETD7	AL138724.1	-0.380326	7.2833e-43
WDR5	AL138724.1	0.301228	9.29141e-27
PTEN	AL138724.1	-0.30906	3.77497e-28
SP1	AL138724.1	-0.40559	4.82985e-49
TNF	AL138724.1	0.525071	1.48209e-86
TNF	AC021087.3	0.343889	7.28877e-35
KMT2A	AC138932.5	0.448755	6.5833e-61
BRAF	AC138932.5	0.523684	4.98229e-86
XIST	AC138932.5	0.656582	6.76292e-150
TRDMT1	AC138932.5	0.40591	4.00087e-49
CREBBP	AC138932.5	0.318317	7.54149e-30
CBX5	AC138932.5	0.307138	8.36214e-28
TET1	AC138932.5	0.532368	2.29267e-89
FBXO11	AC138932.5	0.360128	2.66072e-38
BRAF	TTC28-AS1	0.310749	1.8675e-28
XIST	TTC28-AS1	0.357754	8.71467e-38
METTL3	TTC28-AS1	0.377898	2.68004e-42
DNMT3A	AL513534.1	0.377903	2.67199e-42
MTAP	AL513534.1	0.371958	6.19701e-41
RARB	AL513534.1	0.302288	6.05803e-27
TRDMT1	AL513534.1	0.592671	1.84895e-115
TET1	AL513534.1	0.597385	9.74689e-118
KMT2A	CCNT2-AS1	0.337344	1.5551e-33
PRMT7	AC008915.2	0.375025	1.23434e-41
MGMT	AC008915.2	0.539118	4.98972e-92
MBD3	AC008915.2	0.444333	1.30184e-59
MTAP	AC008915.2	-0.301851	7.22943e-27
EP300	AC008915.2	-0.317533	1.05622e-29
TRDMT1	AC008915.2	-0.311587	1.3152e-28
FBXO11	AC008915.2	-0.407853	1.27037e-49
NR1H2	AC008915.2	0.367063	7.85167e-40
MAPK1	AC008915.2	-0.385734	3.84308e-44
KMT2A	AC010761.3	0.500309	1.64029e-77
BRAF	AC010761.3	0.51897	2.94561e-84
XIST	AC010761.3	0.573873	9.69462e-107
EP300	AC010761.3	0.35117	2.21908e-36
TRDMT1	AC010761.3	0.437565	1.15214e-57
CREBBP	AC010761.3	0.333058	1.10905e-32
CBX5	AC010761.3	0.336224	2.60603e-33
TET1	AC010761.3	0.433714	1.4119e-56
SP1	AC010761.3	0.405162	6.21182e-49
FBXO11	AC010761.3	0.454136	1.6418e-62
KMT2A	AC090589.3	0.439517	3.19678e-58
BRAF	AC090589.3	0.490254	4.78712e-74
XIST	AC090589.3	0.615487	7.58169e-127
EHMT1	AC090589.3	0.375205	1.12235e-41
EP300	AC090589.3	0.330274	3.9071e-32
METTL3	AC090589.3	0.43679	1.91341e-57
CREBBP	AC090589.3	0.408219	1.02261e-49
TET1	AC090589.3	0.317992	8.67006e-30
SP1	AC090589.3	0.318962	5.71062e-30
BRAF	AC144450.1	0.303511	3.68915e-27
AR	AC144450.1	0.313872	5.02343e-29
XIST	AC144450.1	0.341556	2.18751e-34
EHMT1	AC144450.1	0.361166	1.57947e-38
EP300	AC144450.1	0.371454	8.06314e-41
CREBBP	AC144450.1	0.407035	2.06171e-49
CBX5	AC144450.1	0.329367	5.87189e-32
SP1	AC144450.1	0.406179	3.41483e-49
MBD1	AL022328.2	0.345182	3.94667e-35
MBD3	AL022328.2	0.344458	5.5643e-35
RASSF1	AL022328.2	0.335423	3.76567e-33
EHMT1	AL022328.2	0.301816	7.33113e-27
METTL3	AL022328.2	0.425168	3.27557e-54
DOT1L	AL022328.2	0.436134	2.93453e-57
NR1H2	AL022328.2	0.323162	9.19907e-31
PRMT7	AC099522.2	0.313856	5.05801e-29
MGMT	AC099522.2	0.330127	4.17502e-32
PRMT9	CYTOR	-0.33573	3.27007e-33
HSD17B10	CYTOR	0.332934	1.17341e-32
MBD3	CYTOR	0.320234	3.29572e-30
SETD7	CYTOR	-0.321787	1.67791e-30
CREBBP	CYTOR	-0.31372	5.35646e-29
SP1	CYTOR	-0.377194	3.90115e-42
FBXO11	CYTOR	-0.310804	1.82538e-28
KMT2A	AL121672.2	0.486209	1.10025e-72
BRAF	AL121672.2	0.482396	2.03471e-71
XIST	AL121672.2	0.628941	5.1915e-134
EP300	AL121672.2	0.37149	7.91445e-41
TRDMT1	AL121672.2	0.300222	1.39275e-26
CREBBP	AL121672.2	0.312844	7.75376e-29
CBX5	AL121672.2	0.300399	1.29687e-26
TET1	AL121672.2	0.510769	3.05575e-81
KMT2A	GAS5-AS1	0.346408	2.20056e-35
BRAF	GAS5-AS1	0.386526	2.4865e-44
XIST	GAS5-AS1	0.46471	9.55156e-66
CBX5	GAS5-AS1	0.319711	4.13224e-30
TET1	GAS5-AS1	0.358843	5.06438e-38
SP1	GAS5-AS1	0.31861	6.64528e-30
KMT2A	AC245014.3	0.41259	7.50147e-51
BRAF	AC245014.3	0.378336	2.12018e-42
XIST	AC245014.3	0.470388	1.56813e-67
TRDMT1	AC245014.3	0.332074	1.73336e-32
TET1	AC245014.3	0.423139	1.16677e-53
FBXO11	AC245014.3	0.330564	3.42934e-32
PRMT1	AL133355.1	-0.350096	3.73588e-36
PRMT9	AL133355.1	0.377993	2.54766e-42
CDKN2A	AL133355.1	-0.339252	6.41901e-34
HSD17B10	AL133355.1	-0.342478	1.41813e-34
DNMT3B	AL133355.1	-0.333165	1.05645e-32
EZH2	AL133355.1	-0.390679	2.48512e-45
BDNF-AS	AL133355.1	0.450861	1.56498e-61
KMT2A	AL133355.1	0.454888	9.75182e-63
UHRF1	AL133355.1	-0.37411	2.00094e-41
WDR77	AL133355.1	-0.354665	4.01789e-37
EP300	AL133355.1	0.364983	2.27992e-39
ABCB1	AL133355.1	0.563013	5.91537e-102
CREBBP	AL133355.1	0.318874	5.93271e-30
WDR5	AL133355.1	-0.321308	2.06665e-30
PTEN	AL133355.1	0.394311	3.2269e-46
SP1	AL133355.1	0.449952	2.91386e-61
HNMT	AL133355.1	0.396382	9.96098e-47
PRMT1	AC108449.2	-0.340384	3.78745e-34
PRMT9	AC108449.2	0.3915	1.56991e-45
HSD17B10	AC108449.2	-0.371385	8.36208e-41
MBD3	AC108449.2	-0.326576	2.04015e-31
KMT2A	AC108449.2	0.726497	9.97799e-199
BRAF	AC108449.2	0.461189	1.17479e-64
RB1	AC108449.2	0.363964	3.83128e-39
XIST	AC108449.2	0.630009	1.35175e-134
EP300	AC108449.2	0.51787	7.55765e-84
SETD7	AC108449.2	0.428779	3.34297e-55
TRDMT1	AC108449.2	0.337229	1.6396e-33
CREBBP	AC108449.2	0.506258	1.2869e-79
PTEN	AC108449.2	0.408119	1.08532e-49
CBX5	AC108449.2	0.47333	1.80891e-68
TET1	AC108449.2	0.380355	7.16972e-43
SP1	AC108449.2	0.594225	3.31018e-116
FBXO11	AC108449.2	0.554503	2.51001e-98
NR1H2	AC108449.2	-0.364432	3.01949e-39
MBD3	LINC01770	0.384443	7.79523e-44
RASSF1	LINC01770	0.333753	8.07958e-33
PRMT1	SNHG3	0.309142	3.64885e-28
DNMT3A	SNHG3	0.445533	5.8201e-60
CDKN2A	SNHG3	0.404971	6.94897e-49
EZH2	SNHG3	0.420442	6.23009e-53
RB1	SNHG3	-0.322213	1.3931e-30
WDR77	SNHG3	0.320901	2.46657e-30
DOT1L	SNHG3	0.331754	2.0038e-32
KDM1A	SNHG3	0.446197	3.72154e-60
HNMT	SNHG3	-0.310882	1.76657e-28
PRMT1	AC083880.1	0.345224	3.86764e-35
PRMT7	AC083880.1	0.313225	6.60331e-29
MGMT	AC083880.1	0.32599	2.64591e-31
HSD17B10	AC083880.1	0.411017	1.92934e-50
EHMT2	AC083880.1	0.320845	2.52814e-30
MBD3	AC083880.1	0.466364	2.90921e-66
EZH2	AC083880.1	0.31229	9.79072e-29
RB1	AC083880.1	-0.433356	1.77943e-56
EP300	AC083880.1	-0.312516	8.90065e-29
SETD7	AC083880.1	-0.395667	1.49639e-46
NFE2L2	AC083880.1	-0.365317	1.92222e-39
WDR5	AC083880.1	0.300192	1.40934e-26
PTEN	AC083880.1	-0.320401	3.065e-30
SP1	AC083880.1	-0.425019	3.59909e-54
HNMT	AC083880.1	-0.324369	5.41393e-31
KMT2A	PINK1-AS	0.350077	3.76981e-36
ESR1	AL133297.2	0.321608	1.81382e-30
BRAF	AL133297.2	0.379367	1.22025e-42
XIST	AL133297.2	0.326108	2.51145e-31
EHMT1	AL133297.2	0.301159	9.55511e-27
METTL3	AL133297.2	0.330985	2.83597e-32
CREBBP	AL133297.2	0.443571	2.1676e-59
ESR1	AC124067.4	0.399365	1.80511e-47
BRAF	AC124067.4	0.371635	7.33522e-41
PRMT9	AC093752.3	0.420056	7.91045e-53
HSD17B10	AC093752.3	-0.306366	1.14894e-27
BDNF-AS	AC093752.3	0.380765	5.74865e-43
KMT2A	AC093752.3	0.418582	1.96083e-52
BRAF	AC093752.3	0.315935	2.09155e-29
XIST	AC093752.3	0.371686	7.14527e-41
EHMT1	AC093752.3	0.316366	1.74047e-29
EP300	AC093752.3	0.456807	2.56352e-63
METTL3	AC093752.3	0.371123	9.58551e-41
CREBBP	AC093752.3	0.529755	2.36908e-88
SP1	AC093752.3	0.457931	1.16736e-63
FBXO11	AC093752.3	0.30407	2.93921e-27
PRMT2	LINC01547	0.379753	9.91311e-43
DNMT3A	LINC01547	0.303289	4.03743e-27
KMT2A	AC027097.2	0.473348	1.78536e-68
BRAF	AC027097.2	0.411078	1.86032e-50
MEG3	AC027097.2	0.341155	2.64083e-34
XIST	AC027097.2	0.617645	5.67695e-128
TRDMT1	AC027097.2	0.426928	1.08086e-54
TET1	AC027097.2	0.545612	1.20047e-94
FBXO11	AC027097.2	0.327979	1.0929e-31
MSH6	HOXD-AS2	-0.303185	4.21283e-27
MGMT	AC067852.2	0.330539	3.46726e-32
MBD3	AC067852.2	0.359379	3.87362e-38
NR1H2	AC067852.2	0.374019	2.09945e-41
DNMT3A	AC244517.7	0.32645	2.15779e-31
KMT2A	AC244517.7	0.329417	5.74359e-32
TRDMT1	AC244517.7	0.494437	1.78881e-75
TET1	AC244517.7	0.457237	1.89805e-63
FBXO11	AC244517.7	0.438945	4.65838e-58
PRMT9	AC124312.5	0.358634	5.61972e-38
RMRP	AC124312.5	0.440669	1.49322e-58
KMT2A	AC124312.5	0.455638	5.79237e-63
BRAF	AC124312.5	0.549489	3.07957e-96
XIST	AC124312.5	0.563081	5.52882e-102
TRDMT1	AC124312.5	0.321565	1.84798e-30
PTEN	AC124312.5	0.332133	1.68764e-32
CBX5	AC124312.5	0.360897	1.80791e-38
TET1	AC124312.5	0.431145	7.38329e-56
SP1	AC124312.5	0.393672	4.62987e-46
FBXO11	AC124312.5	0.394978	2.21196e-46
ESR1	AC022706.1	-0.314592	3.70304e-29
ABCB1	AC022706.1	0.393183	6.09934e-46
PPARG	AC022706.1	0.300835	1.08862e-26
KMT2A	AC025917.1	0.353311	7.81173e-37
BRAF	AC025917.1	0.394354	3.14941e-46
XIST	AC025917.1	0.536724	4.45853e-91
CREBBP	AC025917.1	0.311254	1.51191e-28
PTEN	AC025917.1	0.317137	1.2511e-29
CBX5	AC025917.1	0.308342	5.08434e-28
SP1	AC025917.1	0.401092	6.66116e-48
FBXO11	AC025917.1	0.338059	1.11685e-33
PRMT3	AC010834.3	0.33543	3.75304e-33
PRMT9	AC010834.3	0.327223	1.53085e-31
KMT2A	AC010834.3	0.511947	1.14029e-81
BRAF	AC010834.3	0.603986	5.43466e-121
FMR1	AC010834.3	0.355424	2.76424e-37
XIST	AC010834.3	0.592169	3.21593e-115
EP300	AC010834.3	0.40699	2.11643e-49
TRDMT1	AC010834.3	0.464374	1.21509e-65
CREBBP	AC010834.3	0.401575	5.0364e-48
CBX5	AC010834.3	0.473412	1.70306e-68
TET1	AC010834.3	0.503398	1.33908e-78
SP1	AC010834.3	0.455946	4.67412e-63
FBXO11	AC010834.3	0.519697	1.57628e-84
NR1H2	AC010834.3	-0.347624	1.22973e-35
KMT2A	AC062037.2	0.529647	2.60787e-88
BRAF	AC062037.2	0.38562	4.09298e-44
XIST	AC062037.2	0.559924	1.26142e-100
EP300	AC062037.2	0.321112	2.25071e-30
TRDMT1	AC062037.2	0.382735	1.97784e-43
TET1	AC062037.2	0.362569	7.77603e-39
SP1	AC062037.2	0.329115	6.57448e-32
FBXO11	AC062037.2	0.363433	5.01986e-39
BRAF	AC007038.2	0.401207	6.23123e-48
XIST	AC007038.2	0.39206	1.1474e-45
METTL3	AC007038.2	0.33736	1.54328e-33
TRDMT1	AC007038.2	0.395832	1.36246e-46
TET1	AC007038.2	0.34873	7.22653e-36
MBD1	AL031714.1	0.365549	1.70728e-39
MTHFR	AL031714.1	0.341551	2.19341e-34
EHMT1	AL031714.1	0.460434	2.00513e-64
METTL3	AL031714.1	0.46634	2.95985e-66
CREBBP	AL031714.1	0.431855	4.68087e-56
DOT1L	AL031714.1	0.390495	2.75518e-45
DNMT3A	CASC15	0.498897	5.11167e-77
MTAP	CASC15	0.321001	2.36245e-30
KMT2A	CASC15	0.396291	1.04902e-46
MEG3	CASC15	0.491788	1.44171e-74
XIST	CASC15	0.537209	2.86533e-91
TRDMT1	CASC15	0.65068	2.30057e-146
TET1	CASC15	0.719529	3.40661e-193
EGFR	CASC15	0.308516	4.73146e-28
FBXO11	CASC15	0.451759	8.45486e-62
PRMT9	AC015871.3	0.317457	1.09097e-29
KMT2A	AC015871.3	0.494973	1.16964e-75
BRAF	AC015871.3	0.452716	4.37632e-62
XIST	AC015871.3	0.581343	3.88618e-110
EP300	AC015871.3	0.365587	1.67406e-39
METTL3	AC015871.3	0.389071	6.08591e-45
TRDMT1	AC015871.3	0.333728	8.17292e-33
CREBBP	AC015871.3	0.329501	5.52944e-32
TET1	AC015871.3	0.358419	6.25751e-38
SP1	AC015871.3	0.366248	1.19338e-39
FBXO11	AC015871.3	0.371222	9.104e-41
KMT2A	LINC01237	0.395047	2.12698e-46
XIST	LINC01237	0.427256	8.78416e-55
CREBBP	LINC01237	0.344315	5.95513e-35
BRAF	AC093382.1	0.364467	2.96643e-39
XIST	AC093382.1	0.45482	1.02211e-62
METTL3	AC093382.1	0.301665	7.79042e-27
PRMT2	VIM-AS1	0.372236	5.35721e-41
DNMT3A	VIM-AS1	0.369821	1.88786e-40
CDKN2A	VIM-AS1	0.336752	2.043e-33
EZH2	VIM-AS1	0.380553	6.44463e-43
PADI2	VIM-AS1	0.4107	2.33333e-50
MTAP	VIM-AS1	0.324265	5.66579e-31
AR	VIM-AS1	-0.320864	2.5069e-30
FBL	VIM-AS1	0.322266	1.36143e-30
TRDMT1	VIM-AS1	0.592077	3.55727e-115
DNMT3A	AF117829.1	0.386177	3.01368e-44
KMT2A	AF117829.1	0.439114	4.16782e-58
BRAF	AF117829.1	0.507136	6.2436e-80
MEG3	AF117829.1	0.372408	4.89552e-41
XIST	AF117829.1	0.650447	3.15914e-146
TRDMT1	AF117829.1	0.603435	1.02256e-120
TET1	AF117829.1	0.720698	4.12928e-194
FBXO11	AF117829.1	0.422663	1.57075e-53
MEG3	AC008735.2	0.506432	1.11572e-79
XIST	AC008735.2	0.511084	2.34866e-81
TET1	AC008735.2	0.37159	7.51247e-41
EGFR	AC008735.2	0.304126	2.87235e-27
ABCB1	AL136084.3	0.382745	1.96685e-43
SETD7	AL136084.3	0.301063	9.9327e-27
PPARG	AL136084.3	0.478701	3.32011e-70
HNMT	AL136084.3	0.323888	6.68826e-31
CDH13	AL136084.3	0.444634	1.06423e-59
KMT2A	AC104532.2	0.368201	4.36729e-40
BRAF	AC104532.2	0.335145	4.27779e-33
XIST	AC104532.2	0.410962	1.9946e-50
EP300	AC104532.2	0.377902	2.67386e-42
METTL3	AC104532.2	0.400304	1.05076e-47
CREBBP	AC104532.2	0.392468	9.12073e-46
CBX5	AC104532.2	0.320399	3.06746e-30
SP1	AC104532.2	0.388457	8.55662e-45
FBXO11	AC104532.2	0.323289	8.699e-31
METTL3	AL139349.1	0.403144	2.02193e-48
KMT2A	AL031775.2	0.315334	2.70217e-29
BRAF	AL031775.2	0.390506	2.73728e-45
MEG3	AL031775.2	0.420361	6.55181e-53
XIST	AL031775.2	0.624925	7.76675e-132
TRDMT1	AL031775.2	0.344722	4.91143e-35
TET1	AL031775.2	0.536055	8.19764e-91
MBD1	PTOV1-AS2	0.384516	7.49155e-44
MBD3	PTOV1-AS2	0.319599	4.33697e-30
RASSF1	PTOV1-AS2	0.374527	1.60601e-41
EHMT1	PTOV1-AS2	0.361974	1.05077e-38
METTL3	PTOV1-AS2	0.485823	1.48129e-72
DOT1L	PTOV1-AS2	0.453637	2.31908e-62
NR1H2	PTOV1-AS2	0.39435	3.15761e-46
PRMT7	AL355001.2	0.304998	2.01293e-27
MGMT	AL355001.2	0.436614	2.1458e-57
EHMT2	AL355001.2	0.303731	3.37368e-27
MBD3	AL355001.2	0.552883	1.19763e-97
EP300	AL355001.2	-0.323973	6.44225e-31
SP1	AL355001.2	-0.306041	1.31273e-27
FBXO11	AL355001.2	-0.310446	2.11953e-28
NR1H2	AL355001.2	0.401613	4.92654e-48
MAPK1	AL355001.2	-0.343166	1.02548e-34
BDNF-AS	SLC25A21-AS1	0.359569	3.5216e-38
METTL3	SLC25A21-AS1	0.424059	6.56607e-54
HNMT	SLC25A21-AS1	0.346457	2.14935e-35
ESR1	NOP14-AS1	0.30125	9.21063e-27
MTHFR	NOP14-AS1	0.30972	2.86853e-28
EHMT1	NOP14-AS1	0.305244	1.82022e-27
KMT2A	AC093388.1	0.408665	7.84762e-50
XIST	AC093388.1	0.494821	1.31907e-75
TRDMT1	AC093388.1	0.357645	9.19941e-38
TET1	AC093388.1	0.474987	5.30975e-69
PRMT7	AL355472.1	0.330643	3.3084e-32
MGMT	AL355472.1	0.42333	1.03604e-53
HSD17B10	AL355472.1	0.31115	1.57947e-28
MBD3	AL355472.1	0.426602	1.32833e-54
RB1	AL355472.1	-0.36216	9.56268e-39
SETD7	AL355472.1	-0.339993	4.54514e-34
SP1	AL355472.1	-0.326157	2.45674e-31
FBXO11	AL355472.1	-0.371932	6.28047e-41
NR1H2	AL355472.1	0.36355	4.72865e-39
MAPK1	AL355472.1	-0.311438	1.39971e-28
ESR1	AC012467.2	0.472208	4.13166e-68
BDNF-AS	AC012467.2	0.398151	3.62503e-47
BRAF	AC012467.2	0.476053	2.40495e-69
XIST	AC012467.2	0.411976	1.08527e-50
EP300	AC012467.2	0.330847	3.01887e-32
METTL3	AC012467.2	0.407147	1.92969e-49
CREBBP	AC012467.2	0.308774	4.25091e-28
CBX5	AC012467.2	0.333908	7.528e-33
SP1	AC012467.2	0.355481	2.68745e-37
XIST	AC006001.2	0.345685	3.10563e-35
TRDMT1	AC006001.2	0.330719	3.19736e-32
TET1	AC006001.2	0.345278	3.77068e-35
HSD17B10	UNC5B-AS1	0.432652	2.80235e-56
FBL	UNC5B-AS1	0.334619	5.44247e-33
KMT2A	AL034550.1	0.46726	1.52307e-66
BRAF	AL034550.1	0.573376	1.61922e-106
XIST	AL034550.1	0.603042	1.60284e-120
EP300	AL034550.1	0.449446	4.11393e-61
CREBBP	AL034550.1	0.437788	9.95787e-58
CBX5	AL034550.1	0.30455	2.41718e-27
TET1	AL034550.1	0.41715	4.71653e-52
SP1	AL034550.1	0.353458	7.26779e-37
FBXO11	AL034550.1	0.355015	3.38231e-37
MTHFR	AC006042.1	0.321	2.36308e-30
XIST	AC006042.1	0.339908	4.72949e-34
EHMT1	AC006042.1	0.329631	5.21674e-32
METTL3	AC006042.1	0.376623	5.28848e-42
KMT2A	AC053527.1	0.40652	2.79337e-49
BRAF	AC053527.1	0.525284	1.23059e-86
XIST	AC053527.1	0.560651	6.15525e-101
TRDMT1	AC053527.1	0.368554	3.63994e-40
TET1	AC053527.1	0.53056	1.15625e-88
DNMT3A	AC025287.3	0.335358	3.87867e-33
KMT2A	AC025287.3	0.603969	5.5402e-121
BRAF	AC025287.3	0.467783	1.04353e-66
MEG3	AC025287.3	0.341634	2.10877e-34
XIST	AC025287.3	0.704033	1.79549e-181
EP300	AC025287.3	0.436678	2.05866e-57
TRDMT1	AC025287.3	0.415521	1.27401e-51
CREBBP	AC025287.3	0.36942	2.32475e-40
CBX5	AC025287.3	0.307281	7.88183e-28
TET1	AC025287.3	0.523552	5.58959e-86
SP1	AC025287.3	0.331541	2.20623e-32
FBXO11	AC025287.3	0.440125	2.13935e-58
DNMT3A	SOS1-IT1	0.442324	4.98039e-59
EZH2	SOS1-IT1	0.340992	2.85013e-34
MTAP	SOS1-IT1	0.405945	3.92007e-49
KMT2A	SOS1-IT1	0.331526	2.22077e-32
BRAF	SOS1-IT1	0.392192	1.06516e-45
XIST	SOS1-IT1	0.372025	5.98445e-41
TRDMT1	SOS1-IT1	0.695039	5.16615e-175
TET1	SOS1-IT1	0.607164	1.38354e-122
FBXO11	SOS1-IT1	0.47513	4.77468e-69
BRAF	AC002550.2	0.411976	1.08544e-50
XIST	AC002550.2	0.5351	1.95097e-90
CBX5	AC002550.2	0.324633	4.81822e-31
TET1	AC002550.2	0.41673	6.09779e-52
MGMT	LINC01137	0.455405	6.81011e-63
MBD3	LINC01137	0.318655	6.51949e-30
MSH6	LINC01137	-0.307172	8.24432e-28
FBXO11	LINC01137	-0.379556	1.10248e-42
NR1H2	LINC01137	0.337581	1.39365e-33
KMT2A	AC004832.5	0.408837	7.08695e-50
BRAF	AC004832.5	0.326665	1.96114e-31
AR	AC004832.5	0.318272	7.68888e-30
XIST	AC004832.5	0.550158	1.62807e-96
EP300	AC004832.5	0.331152	2.63038e-32
TET1	AC004832.5	0.333554	8.84771e-33
PRMT9	AC007637.1	0.340133	4.25872e-34
KMT2A	AC007637.1	0.385735	3.84142e-44
BRAF	AC007637.1	0.395008	2.17469e-46
XIST	AC007637.1	0.321279	2.09269e-30
EP300	AC007637.1	0.428253	4.66881e-55
SP1	AC007637.1	0.410829	2.15966e-50
KMT2A	NUTM2B-AS1	0.431255	6.87723e-56
BRAF	NUTM2B-AS1	0.401373	5.66275e-48
XIST	NUTM2B-AS1	0.580201	1.30108e-109
TRDMT1	NUTM2B-AS1	0.397363	5.69202e-47
TET1	NUTM2B-AS1	0.462895	3.4956e-65
FBXO11	NUTM2B-AS1	0.349714	4.49525e-36
BRAF	AC022196.1	0.357789	8.56269e-38
XIST	AC022196.1	0.346001	2.67177e-35
DNMT3B	MNX1-AS1	0.304692	2.28022e-27
EZH2	MNX1-AS1	0.312549	8.77747e-29
MBD1	AC087481.3	0.357934	7.96882e-38
KMT2A	AC087481.3	0.419494	1.11882e-52
BRAF	AC087481.3	0.410841	2.14454e-50
MEG3	AC087481.3	0.348897	6.6661e-36
XIST	AC087481.3	0.572275	5.03174e-106
EHMT1	AC087481.3	0.335509	3.6198e-33
EP300	AC087481.3	0.307746	6.50517e-28
METTL3	AC087481.3	0.446378	3.29257e-60
TRDMT1	AC087481.3	0.334203	6.58246e-33
CREBBP	AC087481.3	0.346105	2.54262e-35
TET1	AC087481.3	0.410761	2.24946e-50
FBXO11	AC087481.3	0.337524	1.43052e-33
XIST	HMGA1P4	0.327982	1.09159e-31
DNMT3A	LINC00662	0.331971	1.8165e-32
TRDMT1	LINC00662	0.493121	5.05447e-75
TET1	LINC00662	0.357627	9.28446e-38
FBXO11	LINC00662	0.322899	1.03212e-30
KMT2A	AC004832.4	0.356545	1.58861e-37
BRAF	AC004832.4	0.340325	3.89391e-34
XIST	AC004832.4	0.550355	1.34956e-96
TET1	AC004832.4	0.334118	6.84242e-33
ESR1	AL132800.1	0.307877	6.16189e-28
METTL3	AL132800.1	0.336659	2.1326e-33
CREBBP	AL132800.1	0.334904	4.7765e-33
DNMT3A	AL662791.1	0.357015	1.2583e-37
EHMT2	AL662791.1	0.338795	7.9405e-34
CTNNB1	AL662791.1	0.312295	9.76791e-29
MSH6	AL662791.1	0.315127	2.95064e-29
EHMT1	PPP1R26-AS1	0.486684	7.62983e-73
METTL3	PPP1R26-AS1	0.309479	3.17185e-28
PRMT9	BDNF-AS	0.322726	1.11342e-30
BDNF-AS	BDNF-AS	1	0
PRMT7	BX537318.1	0.445095	7.8104e-60
MGMT	BX537318.1	0.436921	1.75677e-57
HSD17B10	BX537318.1	0.305684	1.5198e-27
MBD3	BX537318.1	0.3806	6.28186e-43
KMT2A	BX537318.1	-0.303733	3.37058e-27
SETD7	BX537318.1	-0.31024	2.31012e-28
SP1	BX537318.1	-0.390504	2.74132e-45
FBXO11	BX537318.1	-0.37047	1.34719e-40
NR1H2	BX537318.1	0.335922	2.99394e-33
PRMT9	NORAD	0.374684	1.47795e-41
MBD3	NORAD	-0.372429	4.84178e-41
ESR1	NORAD	0.374207	1.90157e-41
BRAF	NORAD	0.436276	2.67623e-57
RB1	NORAD	0.384463	7.71232e-44
EP300	NORAD	0.339651	5.33079e-34
SETD7	NORAD	0.31759	1.03048e-29
CREBBP	NORAD	0.311648	1.28165e-28
CCND1	NORAD	0.320251	3.27104e-30
SP1	NORAD	0.506088	1.48095e-79
FBXO11	NORAD	0.323179	9.12796e-31
METTL3	MMP25-AS1	0.304549	2.41729e-27
CREBBP	MMP25-AS1	0.318851	5.99222e-30
MBD3	BX322562.1	0.3681	4.60176e-40
EP300	BX322562.1	-0.308131	5.54953e-28
CBX5	BX322562.1	-0.304377	2.59365e-27
SP1	BX322562.1	-0.349653	4.62915e-36
FBXO11	BX322562.1	-0.306465	1.10295e-27
NR1H2	BX322562.1	0.302764	4.99589e-27
DNMT3B	AC144652.1	0.312962	7.37733e-29
EZH2	AC144652.1	0.337069	1.76547e-33
DNMT3A	MIR600HG	0.305129	1.90799e-27
MBD1	MIR600HG	0.316864	1.4065e-29
MTHFR	MIR600HG	0.312494	8.98436e-29
KMT2A	MIR600HG	0.384398	7.99157e-44
BRAF	MIR600HG	0.425185	3.24141e-54
XIST	MIR600HG	0.429552	2.04352e-55
EHMT1	MIR600HG	0.400589	8.91326e-48
EP300	MIR600HG	0.30795	5.98029e-28
METTL3	MIR600HG	0.393313	5.67032e-46
CREBBP	MIR600HG	0.343695	7.98849e-35
DOT1L	MIR600HG	0.338321	9.89372e-34
CBX5	MIR600HG	0.354777	3.80284e-37
KRAS	RASSF8-AS1	0.355011	3.38877e-37
MGMT	FLJ42351	0.346167	2.46864e-35
CDKN2A	FLJ42351	0.32508	3.95654e-31
HSD17B10	FLJ42351	0.32997	4.47912e-32
MBD3	FLJ42351	0.420395	6.41387e-53
RB1	FLJ42351	-0.347459	1.33081e-35
SETD7	FLJ42351	-0.358939	4.82637e-38
SP1	FLJ42351	-0.323188	9.095e-31
KMT2A	AC093110.1	0.516067	3.5162e-83
MEG3	AC093110.1	0.379296	1.26736e-42
XIST	AC093110.1	0.506854	7.8785e-80
EP300	AC093110.1	0.351806	1.62863e-36
SETD7	AC093110.1	0.390658	2.51546e-45
TRDMT1	AC093110.1	0.412317	8.84473e-51
PPARG	AC093110.1	0.561784	2.00612e-101
PTEN	AC093110.1	0.322838	1.06012e-30
TET1	AC093110.1	0.443178	2.81925e-59
FBXO11	AC093110.1	0.385864	3.57988e-44
CDH13	AC093110.1	0.354929	3.52924e-37
ABCB1	AC004825.2	0.332355	1.52593e-32
PPARG	AC004825.2	0.4143	2.67256e-51
PRMT9	AP001486.2	0.376574	5.42797e-42
BDNF-AS	AP001486.2	0.361919	1.08021e-38
KMT2A	AP001486.2	0.392826	7.45799e-46
BRAF	AP001486.2	0.340054	4.41853e-34
RB1	AP001486.2	0.332114	1.70238e-32
SETD7	AP001486.2	0.326431	2.17653e-31
PTEN	AP001486.2	0.326194	2.41698e-31
SP1	AP001486.2	0.382807	1.90163e-43
KMT2A	AP006621.2	0.39619	1.11131e-46
BRAF	AP006621.2	0.379441	1.17251e-42
XIST	AP006621.2	0.569217	1.14802e-104
EHMT1	AP006621.2	0.343491	8.79832e-35
METTL3	AP006621.2	0.458396	8.42847e-64
CREBBP	AP006621.2	0.343713	7.91885e-35
TET1	AP006621.2	0.370573	1.27717e-40
PADI2	AC025154.2	0.319308	4.9182e-30
KMT2A	AC024145.1	0.430065	1.4734e-55
BRAF	AC024145.1	0.602632	2.56249e-120
XIST	AC024145.1	0.602059	4.9271e-120
EP300	AC024145.1	0.33109	2.70535e-32
TRDMT1	AC024145.1	0.420536	5.88062e-53
TET1	AC024145.1	0.518618	3.98387e-84
SP1	AC024145.1	0.305755	1.47629e-27
FBXO11	AC024145.1	0.375033	1.22933e-41
H19	H19	1	0
KMT2A	AC002064.2	0.460809	1.53777e-64
BRAF	AC002064.2	0.509158	1.17037e-80
XIST	AC002064.2	0.669365	7.95887e-158
EP300	AC002064.2	0.307323	7.74561e-28
CREBBP	AC002064.2	0.351162	2.22816e-36
CBX5	AC002064.2	0.318303	7.58545e-30
TET1	AC002064.2	0.389122	5.9176e-45
SP1	AC002064.2	0.32556	3.19987e-31
FBXO11	AC002064.2	0.307432	7.40716e-28
HSD17B10	AC015982.1	0.3285	8.6585e-32
MBD3	AC015982.1	0.300102	1.46093e-26
RB1	AC015982.1	-0.330858	3.00314e-32
BRAF	LINC01087	0.345877	2.83439e-35
XIST	LINC01087	0.429547	2.05046e-55
PRMT7	LINC01023	0.410918	2.04708e-50
MGMT	LINC01023	0.555353	1.10163e-98
HSD17B10	LINC01023	0.323911	6.62011e-31
MBD3	LINC01023	0.609111	1.43084e-123
RB1	LINC01023	-0.342458	1.43153e-34
EP300	LINC01023	-0.32239	1.28929e-30
NFE2L2	LINC01023	-0.304315	2.65981e-27
SP1	LINC01023	-0.361029	1.69193e-38
FBXO11	LINC01023	-0.427278	8.66196e-55
NR1H2	LINC01023	0.499001	4.70015e-77
MAPK1	LINC01023	-0.340116	4.29256e-34
KMT2A	SP2-AS1	0.403112	2.06096e-48
BRAF	SP2-AS1	0.392241	1.03624e-45
XIST	SP2-AS1	0.45129	1.16612e-61
EP300	SP2-AS1	0.305184	1.86552e-27
TET1	SP2-AS1	0.365748	1.5422e-39
SP1	SP2-AS1	0.302174	6.34414e-27
FBXO11	SP2-AS1	0.337571	1.39999e-33
ABCB1	LINC00920	0.437317	1.35571e-57
PRMT1	AL035461.2	0.304847	2.14034e-27
MGMT	AL035461.2	0.329239	6.21918e-32
HSD17B10	AL035461.2	0.362295	8.93212e-39
EHMT2	AL035461.2	0.302935	4.66144e-27
MBD3	AL035461.2	0.352449	1.19028e-36
EZH2	AL035461.2	0.381151	4.66656e-43
UHRF1	AL035461.2	0.302826	4.87224e-27
RB1	AL035461.2	-0.307222	8.07674e-28
SETD7	AL035461.2	-0.424223	5.92623e-54
MBD3	AC012615.1	0.370123	1.61412e-40
METTL3	AC012615.1	0.374953	1.28222e-41
SETD7	AC012615.1	-0.304021	2.99835e-27
DOT1L	AC012615.1	0.366246	1.19452e-39
XIST	AC025857.2	0.430892	8.68333e-56
TET1	AC025857.2	0.307442	7.37511e-28
KMT2A	AC010186.3	0.46165	8.47215e-65
BRAF	AC010186.3	0.551902	3.0742e-97
XIST	AC010186.3	0.624745	9.71482e-132
EP300	AC010186.3	0.311821	1.19229e-28
TRDMT1	AC010186.3	0.424781	4.17723e-54
CBX5	AC010186.3	0.377435	3.4304e-42
TET1	AC010186.3	0.535827	1.00836e-90
SP1	AC010186.3	0.347505	1.30191e-35
FBXO11	AC010186.3	0.437852	9.54992e-58
DNMT3A	AC011442.1	0.344301	5.9948e-35
KMT2A	AC011442.1	0.497324	1.8017e-76
BRAF	AC011442.1	0.377141	4.01331e-42
XIST	AC011442.1	0.532349	2.33177e-89
EP300	AC011442.1	0.334333	6.20298e-33
TRDMT1	AC011442.1	0.494944	1.19723e-75
TET1	AC011442.1	0.538503	8.77295e-92
FBXO11	AC011442.1	0.380132	8.08576e-43
BRCA1	AC009414.2	-0.336604	2.18757e-33
PPARG	AC009414.2	0.34851	8.03067e-36
DNMT3A	AL121929.2	0.313553	5.74973e-29
BRAF	AL121929.2	0.326291	2.31584e-31
XIST	AL121929.2	0.44397	1.6601e-59
TET1	AL121929.2	0.344993	4.31727e-35
KMT2A	GABPB1-AS1	0.447729	1.3208e-60
BRAF	GABPB1-AS1	0.387226	1.69096e-44
MEG3	GABPB1-AS1	0.652718	1.41749e-147
XIST	GABPB1-AS1	0.766026	1.05737e-233
EP300	GABPB1-AS1	0.325181	3.7843e-31
METTL3	GABPB1-AS1	0.313678	5.45278e-29
CREBBP	GABPB1-AS1	0.342955	1.13299e-34
TET1	GABPB1-AS1	0.547155	2.81101e-95
EGFR	GABPB1-AS1	0.390673	2.49401e-45
MBD1	AC027097.1	0.31182	1.19256e-28
KMT2A	AC027097.1	0.361515	1.32428e-38
BRAF	AC027097.1	0.397498	5.26743e-47
XIST	AC027097.1	0.475688	3.15502e-69
METTL3	AC027097.1	0.341053	2.76945e-34
TRDMT1	AC027097.1	0.392305	9.99664e-46
TET1	AC027097.1	0.436622	2.13521e-57
METTL3	MZF1-AS1	0.301165	9.53114e-27
ESR1	AL357054.2	0.313727	5.34193e-29
BRAF	AL357054.2	0.358525	5.93369e-38
CDKN2A	AL645608.7	0.318039	8.49797e-30
RMRP	AL355075.4	0.931274	0
BRAF	AL355075.4	0.304837	2.14912e-27
ESR1	AC007996.1	0.300201	1.40405e-26
CBX5	AC007996.1	0.323103	9.43948e-31
KMT2A	AL139407.1	0.467697	1.11037e-66
BRAF	AL139407.1	0.500741	1.15756e-77
XIST	AL139407.1	0.602452	3.14861e-120
TRDMT1	AL139407.1	0.542123	3.1146e-93
PTEN	AL139407.1	0.308987	3.89189e-28
CBX5	AL139407.1	0.302627	5.28103e-27
TET1	AL139407.1	0.556884	2.48476e-99
SP1	AL139407.1	0.342239	1.58734e-34
FBXO11	AL139407.1	0.436646	2.10253e-57
KMT2A	AC087276.1	0.478565	3.67636e-70
BRAF	AC087276.1	0.542018	3.43354e-93
XIST	AC087276.1	0.626503	1.09505e-132
TRDMT1	AC087276.1	0.484821	3.19585e-72
TET1	AC087276.1	0.544497	3.4129e-94
SP1	AC087276.1	0.303163	4.2504e-27
FBXO11	AC087276.1	0.378426	2.02092e-42
CDKN2A	AC023043.1	0.371568	7.5977e-41
RB1	LINC01816	-0.320611	2.7975e-30
WDR77	LINC01816	0.320461	2.98677e-30
SP1	LINC01816	-0.350847	2.59607e-36
XIST	AL513477.2	0.303652	3.48355e-27
METTL3	AL513477.2	0.334939	4.70105e-33
CDH1	AC009119.1	0.315266	2.78087e-29
KMT2A	AC002553.1	0.425438	2.7648e-54
BRAF	AC002553.1	0.455108	8.36756e-63
MEG3	AC002553.1	0.64394	1.99351e-142
XIST	AC002553.1	0.842108	0
TRDMT1	AC002553.1	0.305696	1.51253e-27
CREBBP	AC002553.1	0.345272	3.78144e-35
CBX5	AC002553.1	0.32956	5.38558e-32
TET1	AC002553.1	0.6069	1.87937e-122
EGFR	AC002553.1	0.352992	9.12774e-37
FBXO11	AC002553.1	0.333351	9.70511e-33
CDKN2A	U62317.1	0.364435	3.01563e-39
HSD17B10	U62317.1	0.311726	1.2407e-28
EZH2	U62317.1	0.362637	7.51591e-39
PADI2	U62317.1	0.354618	4.11288e-37
WDR77	U62317.1	0.300205	1.40188e-26
PRMT7	PXN-AS1	0.33943	5.90978e-34
MGMT	PXN-AS1	0.537902	1.52142e-91
MBD3	PXN-AS1	0.48178	3.25013e-71
NFE2L2	PXN-AS1	-0.30421	2.77648e-27
FBXO11	PXN-AS1	-0.347112	1.57102e-35
BDNF-AS	AC095057.3	0.320897	2.47075e-30
BRAF	AC095057.3	0.315211	2.84697e-29
METTL3	AC095057.3	0.360607	2.0919e-38
ABCB1	AC095057.3	0.31058	2.00455e-28
KMT2A	DLEU2	0.305144	1.8963e-27
BRAF	DLEU2	0.357894	8.12859e-38
XIST	DLEU2	0.489838	6.6201e-74
TRDMT1	DLEU2	0.424151	6.19867e-54
TET1	DLEU2	0.522745	1.12877e-85
FBXO11	DLEU2	0.326886	1.77812e-31
PRMT7	AC112491.1	0.326108	2.51135e-31
MGMT	AC112491.1	0.430702	9.80309e-56
MBD3	AC112491.1	0.463263	2.6891e-65
EP300	AC112491.1	-0.332832	1.2289e-32
SP1	AC112491.1	-0.346304	2.31261e-35
FBXO11	AC112491.1	-0.373812	2.34175e-41
NR1H2	AC112491.1	0.324499	5.11113e-31
MAPK1	AC112491.1	-0.311979	1.11542e-28
MEG3	AL513283.1	0.520791	6.13828e-85
XIST	AL513283.1	0.335733	3.26604e-33
ABCB1	AL513283.1	0.300658	1.16905e-26
EGFR	AL513283.1	0.300809	1.09986e-26
KMT2A	MIR99AHG	0.50691	7.52049e-80
BRAF	MIR99AHG	0.316955	1.35269e-29
XIST	MIR99AHG	0.524794	1.88977e-86
ABCB1	MIR99AHG	0.383344	1.4201e-43
TRDMT1	MIR99AHG	0.392443	9.24918e-46
PPARG	MIR99AHG	0.316231	1.84326e-29
PTEN	MIR99AHG	0.360609	2.09064e-38
TET1	MIR99AHG	0.384383	8.05542e-44
FBXO11	MIR99AHG	0.343154	1.03126e-34
KMT2A	AC253536.3	0.685559	1.85205e-168
BRAF	AC253536.3	0.500538	1.3632e-77
MEG3	AC253536.3	0.356223	1.86253e-37
XIST	AC253536.3	0.753945	2.61449e-222
EP300	AC253536.3	0.563559	3.43207e-102
TRDMT1	AC253536.3	0.400504	9.36315e-48
CREBBP	AC253536.3	0.44602	4.19311e-60
CBX5	AC253536.3	0.38377	1.1258e-43
TET1	AC253536.3	0.562092	1.4769e-101
SP1	AC253536.3	0.432474	3.14269e-56
FBXO11	AC253536.3	0.493214	4.69781e-75
SETD7	AL049597.2	0.374039	2.07789e-41
PPARG	AL049597.2	0.704301	1.14283e-181
PTEN	AL049597.2	0.306051	1.30734e-27
HNMT	AL049597.2	0.441929	6.47531e-59
CDH13	AL049597.2	0.453406	2.72054e-62
EP300	LINC01521	0.332224	1.61956e-32
XIST	AL136295.6	0.350324	3.34618e-36
METTL3	AL136295.6	0.365469	1.77852e-39
MGMT	AL049840.3	-0.302529	5.49479e-27
PRMT9	AL049840.3	0.326612	2.00807e-31
HSD17B10	AL049840.3	-0.367629	5.8668e-40
KMT2A	AL049840.3	0.492611	7.55398e-75
BRAF	AL049840.3	0.3158	2.21533e-29
RB1	AL049840.3	0.35173	1.6904e-36
XIST	AL049840.3	0.34836	8.63152e-36
EHMT1	AL049840.3	0.301176	9.49134e-27
EP300	AL049840.3	0.386595	2.39449e-44
ABCB1	AL049840.3	0.404066	1.18039e-48
SETD7	AL049840.3	0.349042	6.21619e-36
CREBBP	AL049840.3	0.35161	1.79177e-36
SP1	AL049840.3	0.395909	1.30376e-46
FBXO11	AL049840.3	0.401069	6.75021e-48
MAPK1	AL049840.3	0.30187	7.1729e-27
KMT2A	AC009948.4	0.336231	2.5976e-33
BRAF	AC009948.4	0.359277	4.07644e-38
XIST	AC009948.4	0.477085	1.11366e-69
TET1	AC009948.4	0.379346	1.23406e-42
KMT2A	AC018638.7	0.401911	4.1447e-48
BRAF	AC018638.7	0.428952	2.99429e-55
XIST	AC018638.7	0.466546	2.55059e-66
METTL3	AC018638.7	0.329935	4.55096e-32
TRDMT1	AC018638.7	0.399963	1.27916e-47
TET1	AC018638.7	0.332956	1.16163e-32
EHMT1	TRAPPC12-AS1	0.309636	2.97139e-28
PRMT9	AC087500.1	0.313556	5.74045e-29
MBD1	AC087500.1	0.358395	6.33164e-38
ESR1	AC087500.1	0.356027	2.05256e-37
BDNF-AS	AC087500.1	0.357778	8.60932e-38
KMT2A	AC087500.1	0.33623	2.59919e-33
BRAF	AC087500.1	0.374334	1.77847e-41
XIST	AC087500.1	0.430025	1.51174e-55
EHMT1	AC087500.1	0.320621	2.78537e-30
METTL3	AC087500.1	0.508994	1.34072e-80
CREBBP	AC087500.1	0.411986	1.07878e-50
SP1	AC087500.1	0.318111	8.23733e-30
DNMT3A	ZNF32-AS1	0.352426	1.20377e-36
BRAF	ZNF32-AS1	0.301085	9.84395e-27
XIST	ZNF32-AS1	0.410009	3.52464e-50
METTL3	ZNF32-AS1	0.329912	4.59915e-32
TRDMT1	ZNF32-AS1	0.386439	2.60833e-44
TET1	ZNF32-AS1	0.436806	1.89306e-57
EHMT2	AP001528.2	-0.315739	2.27355e-29
CDKN2B	AP001528.2	0.340725	3.22953e-34
SETD7	AP001528.2	0.524893	1.73243e-86
PPARG	AP001528.2	0.859504	0
HDAC1	AP001528.2	-0.306413	1.12665e-27
PTEN	AP001528.2	0.414629	2.18898e-51
HNMT	AP001528.2	0.508458	2.09226e-80
CDH13	AP001528.2	0.472335	3.76382e-68
PRMT7	AC142472.1	0.338343	9.79353e-34
MGMT	AC142472.1	0.408995	6.44853e-50
MBD3	AC142472.1	0.441079	1.13804e-58
NR1H2	AC142472.1	0.304304	2.67232e-27
DNMT3A	AL139412.1	0.301667	7.78499e-27
XIST	Z84485.1	0.355776	2.32323e-37
METTL3	Z84485.1	0.333984	7.27341e-33
KMT2A	AF131215.6	0.31507	3.02289e-29
ABCB1	AF131215.6	0.375092	1.19118e-41
ESR1	AC010326.3	0.303368	3.91045e-27
PRMT9	ARMCX5-GPRASP2	0.378081	2.43056e-42
MBD3	ARMCX5-GPRASP2	-0.305593	1.57761e-27
KMT2A	ARMCX5-GPRASP2	0.382427	2.33829e-43
BRAF	ARMCX5-GPRASP2	0.408314	9.66608e-50
XIST	ARMCX5-GPRASP2	0.354881	3.61297e-37
EP300	ARMCX5-GPRASP2	0.310522	2.05339e-28
SP1	ARMCX5-GPRASP2	0.396139	1.14392e-46
FBXO11	ARMCX5-GPRASP2	0.419423	1.1689e-52
XIST	AC004067.1	0.300981	1.02643e-26
MGMT	AC138207.2	0.391872	1.27496e-45
MBD3	AC138207.2	0.358702	5.43436e-38
BRAF	AL133342.1	0.467131	1.67201e-66
XIST	AL133342.1	0.410382	2.82122e-50
KMT2A	AC108010.1	0.606612	2.62603e-122
BRAF	AC108010.1	0.577691	1.82487e-108
XIST	AC108010.1	0.659289	1.52562e-151
EP300	AC108010.1	0.493056	5.32006e-75
TRDMT1	AC108010.1	0.359489	3.66555e-38
CREBBP	AC108010.1	0.427734	6.48877e-55
CBX5	AC108010.1	0.306364	1.14972e-27
TET1	AC108010.1	0.453761	2.12883e-62
SP1	AC108010.1	0.406127	3.52076e-49
FBXO11	AC108010.1	0.42982	1.72307e-55
PRMT7	ZSCAN16-AS1	0.312279	9.83292e-29
MGMT	ZSCAN16-AS1	0.467326	1.45278e-66
MBD3	ZSCAN16-AS1	0.495631	6.93725e-76
FMR1	ZSCAN16-AS1	-0.325471	3.32854e-31
EP300	ZSCAN16-AS1	-0.350368	3.2751e-36
SP1	ZSCAN16-AS1	-0.33436	6.12445e-33
FBXO11	ZSCAN16-AS1	-0.400247	1.08594e-47
NR1H2	ZSCAN16-AS1	0.351736	1.68527e-36
MAPK1	ZSCAN16-AS1	-0.365603	1.66063e-39
ESR1	LINC01843	0.335877	3.05619e-33
KMT2A	AC135178.3	0.475915	2.66572e-69
BRAF	AC135178.3	0.575742	1.39566e-107
MEG3	AC135178.3	0.33668	2.11279e-33
XIST	AC135178.3	0.659517	1.107e-151
EP300	AC135178.3	0.363288	5.40357e-39
METTL3	AC135178.3	0.326592	2.02612e-31
TRDMT1	AC135178.3	0.370438	1.36954e-40
CREBBP	AC135178.3	0.385665	3.99151e-44
TET1	AC135178.3	0.553165	9.12741e-98
SP1	AC135178.3	0.323282	8.72633e-31
FBXO11	AC135178.3	0.347975	1.03886e-35
KMT2A	AC022098.1	0.497337	1.78248e-76
BRAF	AC022098.1	0.35166	1.74833e-36
MEG3	AC022098.1	0.405099	6.44625e-49
XIST	AC022098.1	0.656975	3.90896e-150
EP300	AC022098.1	0.404414	9.62966e-49
METTL3	AC022098.1	0.334377	6.07922e-33
CREBBP	AC022098.1	0.40385	1.33945e-48
TET1	AC022098.1	0.470554	1.38971e-67
PRMT1	AL122035.1	-0.354378	4.62618e-37
PRMT9	AL122035.1	0.468221	7.59339e-67
HSD17B10	AL122035.1	-0.408779	7.33204e-50
EHMT2	AL122035.1	-0.349154	5.88959e-36
MBD3	AL122035.1	-0.319398	4.73137e-30
EZH2	AL122035.1	-0.341027	2.80365e-34
BDNF-AS	AL122035.1	0.371168	9.36119e-41
KMT2A	AL122035.1	0.537291	2.65922e-91
BRAF	AL122035.1	0.359042	4.58556e-38
RB1	AL122035.1	0.392789	7.61378e-46
XIST	AL122035.1	0.388083	1.05292e-44
WDR77	AL122035.1	-0.359289	4.05099e-38
EP300	AL122035.1	0.421903	2.51901e-53
ABCB1	AL122035.1	0.431983	4.31218e-56
SETD7	AL122035.1	0.42384	7.53214e-54
CREBBP	AL122035.1	0.388371	8.97584e-45
NFE2L2	AL122035.1	0.331562	2.18574e-32
WDR5	AL122035.1	-0.304931	2.06877e-27
PTEN	AL122035.1	0.43226	3.60769e-56
SP1	AL122035.1	0.484381	4.47822e-72
HNMT	AL122035.1	0.361047	1.67693e-38
FBXO11	AL122035.1	0.363017	6.1993e-39
PRMT1	CAMTA1-DT	0.301453	8.48869e-27
CDKN2A	CAMTA1-DT	0.343608	8.32516e-35
HSD17B10	CAMTA1-DT	0.334023	7.14511e-33
MBD3	CAMTA1-DT	0.368238	4.28478e-40
RB1	CAMTA1-DT	-0.353898	5.85635e-37
WDR77	CAMTA1-DT	0.30488	2.112e-27
FBL	CAMTA1-DT	0.350055	3.81133e-36
SETD7	CAMTA1-DT	-0.373868	2.27324e-41
SP1	CAMTA1-DT	-0.381329	4.23766e-43
PRMT1	AL391244.1	0.367472	6.36077e-40
PRMT7	AL391244.1	0.338427	9.41803e-34
MGMT	AL391244.1	0.411385	1.54734e-50
HSD17B10	AL391244.1	0.308164	5.47377e-28
EHMT2	AL391244.1	0.431979	4.32213e-56
MBD3	AL391244.1	0.515139	7.7319e-83
RASSF1	AL391244.1	0.340249	4.0336e-34
RB1	AL391244.1	-0.327688	1.24409e-31
EP300	AL391244.1	-0.314052	4.65512e-29
SETD7	AL391244.1	-0.372147	5.61309e-41
NFE2L2	AL391244.1	-0.304489	2.47774e-27
PTEN	AL391244.1	-0.341175	2.61614e-34
SP1	AL391244.1	-0.333788	7.95362e-33
FBXO11	AL391244.1	-0.381232	4.46687e-43
NR1H2	AL391244.1	0.439869	2.53451e-58
CDH13	AL391244.1	-0.323333	8.53445e-31
MAPK1	AL391244.1	-0.345192	3.92835e-35
HSD17B10	AL118516.1	0.300086	1.4708e-26
RB1	AL118516.1	-0.330519	3.50001e-32
SP1	AL118516.1	-0.357696	8.96771e-38
EHMT2	AC002116.2	0.311765	1.22034e-28
BDNF-AS	AC019131.2	0.329637	5.20251e-32
ABCB1	AC019131.2	0.501664	5.48328e-78
PPARG	AC019131.2	0.39321	6.00982e-46
CDH13	AC019131.2	0.358464	6.1175e-38
PRMT1	DANCR	0.349161	5.87008e-36
KDM1A	DANCR	0.319717	4.121e-30
PRMT9	LINC00641	0.335717	3.28917e-33
HSD17B10	LINC00641	-0.32415	5.96131e-31
KMT2A	LINC00641	0.611704	6.79561e-125
BRAF	LINC00641	0.428286	4.57454e-55
XIST	LINC00641	0.556789	2.7258e-99
EP300	LINC00641	0.409261	5.50547e-50
METTL3	LINC00641	0.31613	1.92483e-29
ABCB1	LINC00641	0.350672	2.82639e-36
SETD7	LINC00641	0.355616	2.51428e-37
TRDMT1	LINC00641	0.313803	5.17235e-29
CREBBP	LINC00641	0.326769	1.87258e-31
PPARG	LINC00641	0.366126	1.27015e-39
PTEN	LINC00641	0.310279	2.27321e-28
TET1	LINC00641	0.326497	2.11374e-31
SP1	LINC00641	0.3739	2.23501e-41
FBXO11	LINC00641	0.383858	1.07321e-43
DNMT3A	AC092910.3	0.423778	7.83018e-54
KMT2A	AC092910.3	0.346673	1.93862e-35
BRAF	AC092910.3	0.388874	6.79061e-45
XIST	AC092910.3	0.378164	2.32467e-42
TRDMT1	AC092910.3	0.475784	2.93766e-69
TET1	AC092910.3	0.431976	4.32958e-56
FBXO11	AC092910.3	0.44961	3.67919e-61
ESR1	AC009237.14	0.336619	2.17271e-33
EHMT1	AC009237.14	0.320987	2.37658e-30
ESR1	TBILA	0.329954	4.51253e-32
BRAF	TBILA	0.345318	3.69963e-35
XIST	TBILA	0.37507	1.20502e-41
BDNF-AS	AC073896.3	0.30813	5.55104e-28
KMT2A	AC073896.3	0.360321	2.41582e-38
BRAF	AC073896.3	0.340531	3.53517e-34
XIST	AC073896.3	0.430884	8.72769e-56
EP300	AC073896.3	0.351391	1.99278e-36
CBX5	AC073896.3	0.375792	8.21995e-42
TET1	AC073896.3	0.325757	2.93305e-31
SP1	AC073896.3	0.329837	4.75593e-32
FBXO11	AC073896.3	0.308357	5.05316e-28
KMT2A	AC092164.1	0.315257	2.79116e-29
RARB	AC092164.1	0.388299	9.34354e-45
ABCB1	AC092164.1	0.523611	5.30943e-86
MYC	AC092164.1	0.421337	3.58074e-53
KMT2A	A2M-AS1	0.35264	1.0845e-36
BRAF	A2M-AS1	0.323324	8.56764e-31
ABCB1	A2M-AS1	0.317717	9.75943e-30
TRDMT1	A2M-AS1	0.387414	1.52438e-44
PPARG	A2M-AS1	0.490956	2.76608e-74
PTEN	A2M-AS1	0.35733	1.07608e-37
TET1	A2M-AS1	0.310793	1.834e-28
FBXO11	A2M-AS1	0.336834	1.96774e-33
CDH13	A2M-AS1	0.342	1.77581e-34
MBD1	STAG3L5P-PVRIG2P-PILRB	0.331797	1.96529e-32
RASSF1	STAG3L5P-PVRIG2P-PILRB	0.326354	2.25139e-31
METTL3	STAG3L5P-PVRIG2P-PILRB	0.462015	6.54017e-65
DOT1L	STAG3L5P-PVRIG2P-PILRB	0.309887	2.67684e-28
KMT2A	AP005131.5	0.408832	7.10608e-50
BRAF	AP005131.5	0.534835	2.47875e-90
XIST	AP005131.5	0.662489	1.64058e-153
EP300	AP005131.5	0.343822	7.52338e-35
CREBBP	AP005131.5	0.317056	1.2954e-29
TET1	AP005131.5	0.532703	1.69657e-89
FBXO11	AP005131.5	0.317645	1.00638e-29
KMT2A	AC137932.1	0.602237	4.024e-120
BRAF	AC137932.1	0.358015	7.65361e-38
MEG3	AC137932.1	0.439039	4.37973e-58
XIST	AC137932.1	0.660847	1.69099e-152
EP300	AC137932.1	0.405019	6.75482e-49
TRDMT1	AC137932.1	0.343418	9.10456e-35
CREBBP	AC137932.1	0.357782	8.59292e-38
CBX5	AC137932.1	0.311066	1.63591e-28
TET1	AC137932.1	0.469831	2.35456e-67
SP1	AC137932.1	0.323977	6.43262e-31
FBXO11	AC137932.1	0.329539	5.43777e-32
DNMT3A	AFAP1-AS1	0.343189	1.01453e-34
CDKN2A	AFAP1-AS1	0.367945	4.9866e-40
EZH2	AFAP1-AS1	0.35962	3.4335e-38
KDM1A	AFAP1-AS1	0.317769	9.54288e-30
PRMT9	ATP1A1-AS1	0.303141	4.28719e-27
MBD1	ATP1A1-AS1	0.309073	3.75509e-28
BDNF-AS	ATP1A1-AS1	0.429676	1.88821e-55
KMT2A	ATP1A1-AS1	0.342394	1.47541e-34
BRAF	ATP1A1-AS1	0.356479	1.64123e-37
XIST	ATP1A1-AS1	0.349159	5.87439e-36
METTL3	ATP1A1-AS1	0.369179	2.63361e-40
MBD1	AC020558.2	0.333781	7.97732e-33
MEG3	AC020558.2	0.503814	9.54003e-79
XIST	AC020558.2	0.400347	1.02501e-47
METTL3	AC020558.2	0.365583	1.67785e-39
DOT1L	AC020558.2	0.32384	6.83059e-31
KMT2A	AP002907.1	0.376503	5.63785e-42
BRAF	AP002907.1	0.508965	1.37388e-80
XIST	AP002907.1	0.582577	1.04615e-110
TRDMT1	AP002907.1	0.588244	2.35518e-113
TET1	AP002907.1	0.585403	5.07704e-112
FBXO11	AP002907.1	0.440554	1.61176e-58
PRMT7	SCAMP1-AS1	0.329103	6.61167e-32
KMT2A	AC087222.1	0.515442	5.98128e-83
BRAF	AC087222.1	0.392501	8.95452e-46
MEG3	AC087222.1	0.409318	5.32047e-50
XIST	AC087222.1	0.659487	1.15414e-151
EP300	AC087222.1	0.389735	4.20799e-45
TRDMT1	AC087222.1	0.322726	1.11303e-30
CREBBP	AC087222.1	0.330438	3.62954e-32
TET1	AC087222.1	0.500364	1.56925e-77
FBXO11	AC087222.1	0.327973	1.09561e-31
ESR1	AC139149.1	0.383007	1.70624e-43
BRAF	AC139149.1	0.30408	2.92772e-27
XIST	AC139149.1	0.314112	4.53809e-29
CREBBP	AC139149.1	0.325866	2.79558e-31
ESR1	AC120498.4	0.365958	1.38461e-39
ESR1	SIAH2-AS1	0.408308	9.69967e-50
BRAF	SIAH2-AS1	0.302534	5.48402e-27
XIST	SIAH2-AS1	0.365868	1.44984e-39
CREBBP	SIAH2-AS1	0.306388	1.13858e-27
MBD1	LINC00909	0.586024	2.60187e-112
BDNF-AS	LINC00909	0.34054	3.52155e-34
METTL3	LINC00909	0.353427	7.37784e-37
MGMT	GATA3-AS1	0.324318	5.53519e-31
ESR1	GATA3-AS1	0.332705	1.30159e-32
BDNF-AS	BACE1-AS	0.346063	2.59465e-35
KMT2A	BACE1-AS	0.323305	8.63832e-31
DNMT3A	SLC25A25-AS1	0.308324	5.12248e-28
MBD1	SLC25A25-AS1	0.340463	3.64936e-34
XIST	SLC25A25-AS1	0.395962	1.26534e-46
EHMT1	SLC25A25-AS1	0.317871	9.13273e-30
METTL3	SLC25A25-AS1	0.366046	1.32384e-39
DOT1L	SLC25A25-AS1	0.42067	5.4134e-53
PRMT9	AL078581.1	0.434841	6.80827e-57
HSD17B10	AL078581.1	-0.329881	4.662e-32
KMT2A	AL078581.1	0.401169	6.37245e-48
BRAF	AL078581.1	0.375238	1.10256e-41
RB1	AL078581.1	0.349819	4.27137e-36
EP300	AL078581.1	0.331472	2.27593e-32
ABCB1	AL078581.1	0.302894	4.74028e-27
SETD7	AL078581.1	0.417944	2.90112e-52
PTEN	AL078581.1	0.428855	3.18593e-55
SP1	AL078581.1	0.429844	1.69624e-55
FBXO11	AL078581.1	0.387218	1.69842e-44
MAPK1	AL078581.1	0.312197	1.01778e-28
DNMT3A	AC020915.3	0.333481	9.14685e-33
KMT2A	AC020915.3	0.376814	4.7773e-42
BRAF	AC020915.3	0.347044	1.6234e-35
MEG3	AC020915.3	0.332684	1.31436e-32
XIST	AC020915.3	0.625201	5.52312e-132
TRDMT1	AC020915.3	0.319597	4.341e-30
TET1	AC020915.3	0.497209	1.97435e-76
KMT2A	AC011476.3	0.513816	2.36769e-82
BRAF	AC011476.3	0.40385	1.33962e-48
XIST	AC011476.3	0.398081	3.77418e-47
EHMT1	AC011476.3	0.337516	1.43591e-33
EP300	AC011476.3	0.423432	9.72321e-54
METTL3	AC011476.3	0.327671	1.25398e-31
CREBBP	AC011476.3	0.395259	1.88598e-46
SP1	AC011476.3	0.420486	6.06532e-53
FBXO11	AC011476.3	0.380077	8.32694e-43
ALB	LINC02306	0.370881	1.08759e-40
KMT2A	SH3BP5-AS1	0.485119	2.54345e-72
BRAF	SH3BP5-AS1	0.325095	3.93049e-31
MEG3	SH3BP5-AS1	0.319803	3.97039e-30
XIST	SH3BP5-AS1	0.570857	2.15478e-105
METTL3	SH3BP5-AS1	0.44519	7.32784e-60
ABCB1	SH3BP5-AS1	0.303152	4.26962e-27
TET1	SH3BP5-AS1	0.302224	6.21634e-27
KMT2A	AL158163.1	0.418067	2.68952e-52
BRAF	AL158163.1	0.433006	2.23136e-56
XIST	AL158163.1	0.592177	3.18548e-115
CREBBP	AL158163.1	0.326825	1.82678e-31
CBX5	AL158163.1	0.305063	1.95994e-27
TET1	AL158163.1	0.358428	6.2297e-38
SP1	AL158163.1	0.345261	3.80106e-35
PRMT9	AC018752.1	0.317808	9.38261e-30
KMT2A	AC018752.1	0.615666	6.11728e-127
BRAF	AC018752.1	0.59299	1.29992e-115
XIST	AC018752.1	0.707478	5.18691e-184
EP300	AC018752.1	0.514031	1.97395e-82
CREBBP	AC018752.1	0.475767	2.97487e-69
CBX5	AC018752.1	0.427188	9.16923e-55
TET1	AC018752.1	0.496146	4.60807e-76
SP1	AC018752.1	0.473614	1.46706e-68
FBXO11	AC018752.1	0.446357	3.33972e-60
XIST	AL021328.1	0.328432	8.92707e-32
KMT2A	AF131215.5	0.600298	3.65014e-119
XIST	AF131215.5	0.385058	5.56846e-44
ABCB1	AF131215.5	0.467912	9.50117e-67
TRDMT1	AF131215.5	0.30788	6.15518e-28
SP1	AF131215.5	0.315001	3.11215e-29
FBXO11	AF131215.5	0.328201	9.89695e-32
CDKN2B	AL139260.1	0.332928	1.17661e-32
SETD7	AL139260.1	0.321345	2.03402e-30
PPARG	AL139260.1	0.818799	5.87568e-293
PTEN	AL139260.1	0.302192	6.29789e-27
HNMT	AL139260.1	0.318062	8.41576e-30
CDH13	AL139260.1	0.353439	7.33502e-37
PRMT7	RAB11B-AS1	0.319672	4.20184e-30
MGMT	RAB11B-AS1	0.449199	4.86697e-61
MBD3	RAB11B-AS1	0.468811	4.94938e-67
RASSF1	RAB11B-AS1	0.302651	5.23007e-27
EP300	RAB11B-AS1	-0.352006	1.47728e-36
FBXO11	RAB11B-AS1	-0.359795	3.14517e-38
NR1H2	RAB11B-AS1	0.401134	6.50062e-48
MAPK1	RAB11B-AS1	-0.359939	2.92632e-38
METTL3	LINC00899	0.388549	8.13262e-45
KMT2A	AC092279.1	0.513287	3.69791e-82
BRAF	AC092279.1	0.475683	3.16684e-69
MEG3	AC092279.1	0.303681	3.44345e-27
XIST	AC092279.1	0.685469	2.1317e-168
EP300	AC092279.1	0.367602	5.94893e-40
TRDMT1	AC092279.1	0.380995	5.07566e-43
CREBBP	AC092279.1	0.306172	1.24427e-27
CBX5	AC092279.1	0.347728	1.16956e-35
TET1	AC092279.1	0.587188	7.40055e-113
SP1	AC092279.1	0.336047	2.8264e-33
FBXO11	AC092279.1	0.381333	4.22814e-43
MEG3	TBX2-AS1	0.375138	1.1627e-41
PRMT1	SNHG10	0.313793	5.1935e-29
MBD3	SNHG10	0.347115	1.56897e-35
RB1	SNHG10	-0.320081	3.52016e-30
METTL3	SNHG10	0.384078	9.51956e-44
SETD7	SNHG10	-0.321122	2.24063e-30
DOT1L	SNHG10	0.31461	3.67444e-29
KMT2A	AL139011.1	0.478021	5.52856e-70
BRAF	AL139011.1	0.429216	2.53183e-55
XIST	AL139011.1	0.561236	3.45259e-101
EHMT1	AL139011.1	0.327833	1.16621e-31
EP300	AL139011.1	0.422528	1.70808e-53
METTL3	AL139011.1	0.327029	1.66863e-31
CREBBP	AL139011.1	0.476696	1.48904e-69
CBX5	AL139011.1	0.355565	2.57824e-37
TET1	AL139011.1	0.395584	1.56801e-46
SP1	AL139011.1	0.450836	1.59199e-61
FBXO11	AL139011.1	0.407803	1.30858e-49
ESR1	AC018797.2	0.331354	2.40067e-32
DNMT3A	AC011450.1	0.425423	2.79144e-54
DNMT3B	AC011450.1	0.306051	1.30765e-27
MEG3	AC011450.1	0.418338	2.27858e-52
XIST	AC011450.1	0.339366	6.08783e-34
TET1	AC011450.1	0.390752	2.38617e-45
KMT2A	AC090948.1	0.483754	7.23259e-72
BRAF	AC090948.1	0.415247	1.50459e-51
XIST	AC090948.1	0.602041	5.03067e-120
TRDMT1	AC090948.1	0.480013	1.2373e-70
TET1	AC090948.1	0.557172	1.87599e-99
KMT2A	AC005838.2	0.480937	6.15596e-71
BRAF	AC005838.2	0.513963	2.0918e-82
MEG3	AC005838.2	0.304047	2.96674e-27
XIST	AC005838.2	0.702305	3.26664e-180
EP300	AC005838.2	0.346298	2.31847e-35
TRDMT1	AC005838.2	0.325329	3.54416e-31
CREBBP	AC005838.2	0.337618	1.37e-33
CBX5	AC005838.2	0.316727	1.49161e-29
TET1	AC005838.2	0.545908	9.09495e-95
FBXO11	AC005838.2	0.319423	4.68088e-30
PRMT7	ASMTL-AS1	0.359269	4.09282e-38
MGMT	ASMTL-AS1	0.310349	2.20734e-28
EHMT2	ASMTL-AS1	0.31497	3.15346e-29
MBD3	ASMTL-AS1	0.397981	3.99546e-47
RASSF1	ASMTL-AS1	0.364795	2.50935e-39
METTL3	ASMTL-AS1	0.417058	4.9903e-52
DOT1L	ASMTL-AS1	0.320693	2.69992e-30
NR1H2	ASMTL-AS1	0.313476	5.93771e-29
MAPK1	ASMTL-AS1	-0.316257	1.82327e-29
MBD1	LINC00106	0.367938	5.00346e-40
KMT2A	LINC00106	0.356243	1.84461e-37
BRAF	LINC00106	0.321545	1.86438e-30
XIST	LINC00106	0.55002	1.85766e-96
EHMT1	LINC00106	0.336334	2.47751e-33
METTL3	LINC00106	0.497544	1.51065e-76
CREBBP	LINC00106	0.327719	1.22735e-31
DOT1L	LINC00106	0.324092	6.11515e-31
DNMT3A	ZNF529-AS1	0.332843	1.22272e-32
FBL	ZNF529-AS1	0.329344	5.93282e-32
TRDMT1	ZNF529-AS1	0.431165	7.28944e-56
TET1	ZNF529-AS1	0.43827	7.25894e-58
MGMT	AL390294.1	0.32101	2.35327e-30
ESR1	AL390294.1	0.361302	1.47487e-38
MBD1	AL035563.1	0.313956	4.84856e-29
METTL3	AL035563.1	0.482938	1.34782e-71
BRAF	AL163051.2	0.419057	1.46395e-52
XIST	AL163051.2	0.467761	1.06057e-66
TRDMT1	AL163051.2	0.378275	2.1902e-42
TET1	AL163051.2	0.39832	3.28984e-47
FBXO11	AL163051.2	0.312249	9.95907e-29
ESR1	LOXL1-AS1	0.340739	3.20761e-34
DOT1L	AL031186.1	0.333091	1.09244e-32
ESR1	AC008663.1	0.365633	1.63558e-39
MBD1	AC109460.2	0.35682	1.38557e-37
KMT2A	AC109460.2	0.410434	2.73555e-50
BRAF	AC109460.2	0.341882	1.87775e-34
XIST	AC109460.2	0.478348	4.32893e-70
EHMT1	AC109460.2	0.390587	2.61726e-45
EP300	AC109460.2	0.335238	4.09927e-33
METTL3	AC109460.2	0.465731	4.58765e-66
CREBBP	AC109460.2	0.503152	1.63625e-78
DOT1L	AC109460.2	0.319567	4.39818e-30
CBX5	AC109460.2	0.333819	7.84011e-33
SP1	AC109460.2	0.398634	2.74813e-47
FBXO11	AC109460.2	0.319756	4.0526e-30
ESR1	AC010203.2	0.356156	1.92594e-37
AR	AC010203.2	0.302597	5.34691e-27
EP300	AC010203.2	0.31197	1.11977e-28
SP1	AC010203.2	0.32905	6.77033e-32
BDNF-AS	APTR	0.315423	2.60133e-29
METTL3	APTR	0.310508	2.06553e-28
HSD17B10	AL445524.1	0.303615	3.53644e-27
MGMT	AC104113.1	0.377458	3.38973e-42
MBD3	AC104113.1	0.337001	1.82176e-33
KMT2A	AC008969.1	0.418485	2.08191e-52
BRAF	AC008969.1	0.437672	1.07429e-57
XIST	AC008969.1	0.546223	6.76458e-95
EHMT1	AC008969.1	0.327119	1.60312e-31
METTL3	AC008969.1	0.34019	4.14719e-34
TRDMT1	AC008969.1	0.360939	1.77044e-38
CREBBP	AC008969.1	0.302535	5.48189e-27
TET1	AC008969.1	0.394721	2.55911e-46
FBXO11	AC008969.1	0.310339	2.21671e-28
WDR77	Z83851.1	0.332364	1.51968e-32
DNMT3A	INE1	0.316693	1.51321e-29
KMT2A	INE1	0.565863	3.41366e-103
BRAF	INE1	0.368511	3.72133e-40
MEG3	INE1	0.331903	1.8725e-32
XIST	INE1	0.664168	1.48505e-154
EP300	INE1	0.386062	3.21089e-44
METTL3	INE1	0.313793	5.19484e-29
TRDMT1	INE1	0.336818	1.98178e-33
CREBBP	INE1	0.348765	7.10489e-36
TET1	INE1	0.398335	3.26226e-47
FBXO11	INE1	0.342531	1.38369e-34
XIST	AL353194.1	0.306355	1.154e-27
SETD7	LINC01128	0.300803	1.10252e-26
PPARG	LINC01128	0.403048	2.13849e-48
ESR1	AC008771.1	0.485791	1.51819e-72
PADI2	AC008771.1	-0.325263	3.65009e-31
AR	AC008771.1	0.434799	6.99439e-57
MYC	AC008771.1	-0.34086	3.03155e-34
PRMT9	CCDC18-AS1	0.342702	1.27635e-34
MBD1	CCDC18-AS1	0.312741	8.0985e-29
BDNF-AS	CCDC18-AS1	0.387479	1.46991e-44
KMT2A	CCDC18-AS1	0.535771	1.06055e-90
BRAF	CCDC18-AS1	0.4787	3.32153e-70
XIST	CCDC18-AS1	0.616421	2.47361e-127
EP300	CCDC18-AS1	0.338887	7.60793e-34
METTL3	CCDC18-AS1	0.511878	1.20831e-81
ABCB1	CCDC18-AS1	0.33551	3.61824e-33
CREBBP	CCDC18-AS1	0.377633	3.08765e-42
TET1	CCDC18-AS1	0.324438	5.25135e-31
SP1	CCDC18-AS1	0.364876	2.40736e-39
FBXO11	CCDC18-AS1	0.30192	7.03001e-27
KMT2A	AC004803.1	0.367253	7.12084e-40
MEG3	AC004803.1	0.304966	2.03876e-27
XIST	AC004803.1	0.343348	9.41263e-35
TET1	AC004803.1	0.386969	1.94817e-44
FBXO11	AC004803.1	0.31313	6.87212e-29
PRMT2	AC104794.2	0.311619	1.29753e-28
DNMT3A	AC104794.2	0.3062	1.23009e-27
DNMT3A	MELTF-AS1	0.331334	2.42254e-32
CDKN2A	MELTF-AS1	0.483862	6.6582e-72
EHMT2	MELTF-AS1	0.352461	1.18328e-36
MBD3	MELTF-AS1	0.351832	1.60827e-36
EZH2	MELTF-AS1	0.412951	6.03687e-51
RB1	MELTF-AS1	-0.390565	2.64957e-45
AR	MELTF-AS1	-0.301082	9.85409e-27
WDR77	MELTF-AS1	0.329986	4.44751e-32
SETD7	MELTF-AS1	-0.387824	1.21496e-44
SP1	MELTF-AS1	-0.332954	1.16271e-32
HNMT	MELTF-AS1	-0.303079	4.39771e-27
PRMT7	TOLLIP-AS1	0.308872	4.08164e-28
MGMT	TOLLIP-AS1	0.391402	1.65912e-45
MBD3	TOLLIP-AS1	0.368752	3.28565e-40
FBXO11	TOLLIP-AS1	-0.309176	3.59687e-28
NR1H2	TOLLIP-AS1	0.343556	8.53035e-35
ABCB1	CARD8-AS1	0.334076	6.97338e-33
KMT2A	TMEM161B-AS1	0.394954	2.24197e-46
BRAF	TMEM161B-AS1	0.33395	7.38546e-33
MEG3	TMEM161B-AS1	0.302059	6.64498e-27
XIST	TMEM161B-AS1	0.57563	1.5683e-107
METTL3	TMEM161B-AS1	0.352211	1.33689e-36
TET1	TMEM161B-AS1	0.412902	6.21714e-51
DNMT3A	AL513327.1	0.323064	9.5994e-31
KMT2A	AL513327.1	0.511322	1.92453e-81
BRAF	AL513327.1	0.373455	2.82491e-41
XIST	AL513327.1	0.606258	3.95738e-122
TRDMT1	AL513327.1	0.471614	6.39068e-68
TET1	AL513327.1	0.500222	1.75992e-77
FBXO11	AL513327.1	0.346518	2.08727e-35
BRAF	AP001628.1	0.35792	8.02541e-38
XIST	AP001628.1	0.370568	1.28026e-40
TET1	AP001628.1	0.322456	1.25264e-30
XIST	AC097359.2	0.343692	8.00033e-35
TET1	AC097359.2	0.320925	2.44082e-30
XIST	AC145423.2	0.3453	3.73043e-35
MGMT	AC023509.4	0.454595	1.19475e-62
MBD3	AC023509.4	0.34397	7.0142e-35
FBXO11	AC023509.4	-0.301864	7.19109e-27
KMT2A	AL137003.1	0.325254	3.66446e-31
METTL3	AL137003.1	0.313021	7.19471e-29
CREBBP	AL137003.1	0.371479	7.95965e-41
METTL3	AC004982.2	0.359102	4.44943e-38
PRMT9	AC024075.3	0.405527	5.01268e-49
HSD17B10	AC024075.3	-0.345108	4.08859e-35
BDNF-AS	AC024075.3	0.350188	3.57396e-36
KMT2A	AC024075.3	0.614005	4.4454e-126
BRAF	AC024075.3	0.480823	6.71059e-71
XIST	AC024075.3	0.393706	4.54324e-46
EP300	AC024075.3	0.432085	4.03671e-56
ABCB1	AC024075.3	0.39183	1.30538e-45
SETD7	AC024075.3	0.395251	1.8945e-46
TRDMT1	AC024075.3	0.470261	1.72066e-67
CREBBP	AC024075.3	0.359991	2.85035e-38
PTEN	AC024075.3	0.394271	3.30072e-46
CBX5	AC024075.3	0.382108	2.77973e-43
TET1	AC024075.3	0.387723	1.28452e-44
SP1	AC024075.3	0.493004	5.54432e-75
FBXO11	AC024075.3	0.492244	1.00763e-74
MAPK1	AC024075.3	0.300946	1.04101e-26
PRMT7	AC016773.1	0.329537	5.44181e-32
MGMT	AC016773.1	0.335092	4.38226e-33
EHMT2	AC016773.1	0.417971	2.85261e-52
MBD3	AC016773.1	0.47002	2.05206e-67
RASSF1	AC016773.1	0.336445	2.35409e-33
RB1	AC016773.1	-0.323677	7.33741e-31
SETD7	AC016773.1	-0.402839	2.41614e-48
DOT1L	AC016773.1	0.341704	2.04083e-34
SP1	AC016773.1	-0.30126	9.1738e-27
FBXO11	AC016773.1	-0.305276	1.79602e-27
NR1H2	AC016773.1	0.36247	8.17612e-39
MAPK1	AC016773.1	-0.348822	6.91025e-36
SP1	MID1IP1-AS1	0.302605	5.32798e-27
KMT2A	ACVR2B-AS1	0.352957	9.28557e-37
BRAF	ACVR2B-AS1	0.300858	1.07853e-26
CTNNB1	ACVR2B-AS1	0.3756	9.10327e-42
MYC	ACVR2B-AS1	0.326831	1.82193e-31
ABCB1	MIR205HG	0.327534	1.33236e-31
RMRP	RMRP	1	0
BRAF	RMRP	0.310969	1.70362e-28
MEG3	AL049838.1	0.363342	5.25545e-39
UHRF1	AL049838.1	-0.336023	2.85828e-33
ABCB1	AL049838.1	0.415072	1.67364e-51
HNMT	AL049838.1	0.345018	4.266e-35
CDH13	AL049838.1	0.388401	8.82782e-45
PRMT7	AC062017.1	0.379887	9.22645e-43
MGMT	AC062017.1	0.461692	8.22639e-65
MBD3	AC062017.1	0.492368	9.14306e-75
RASSF1	AC062017.1	0.339256	6.40738e-34
SP1	AC062017.1	-0.345701	3.08344e-35
FBXO11	AC062017.1	-0.335653	3.3883e-33
NR1H2	AC062017.1	0.388857	6.85676e-45
MAPK1	AC062017.1	-0.326927	1.74573e-31
MGMT	CTB-178M22.2	0.382014	2.92471e-43
DNMT3A	LINC01534	0.313461	5.97747e-29
BRAF	LINC01534	0.30884	4.13636e-28
XIST	LINC01534	0.40445	9.42872e-49
TRDMT1	LINC01534	0.434774	7.10756e-57
TET1	LINC01534	0.453497	2.55488e-62
CCND1	AP000439.2	0.573405	1.57133e-106
BDNF-AS	AL162231.2	0.316569	1.59571e-29
KMT2A	AC116914.2	0.326665	1.96099e-31
XIST	AC116914.2	0.452263	5.97933e-62
METTL3	AC116914.2	0.401762	4.51907e-48
DOT1L	AC116914.2	0.302943	4.64653e-27
PRMT7	AC104667.2	0.323049	9.66311e-31
MGMT	AC104667.2	0.48642	9.35532e-73
MBD3	AC104667.2	0.303412	3.84138e-27
TRDMT1	AC104667.2	-0.311447	1.39466e-28
FBXO11	AC104667.2	-0.380336	7.24498e-43
AR	AC127521.1	0.327902	1.13078e-31
ESR1	AL391121.1	0.342975	1.12235e-34
MTHFR	AL391121.1	0.362803	6.90741e-39
AR	AL391121.1	0.304768	2.21073e-27
EHMT1	AL391121.1	0.412785	6.67261e-51
CREBBP	AL391121.1	0.368449	3.84208e-40
DNMT3A	LINC00393	0.308588	4.59116e-28
TRDMT1	LINC00393	0.364893	2.38647e-39
TET1	LINC00393	0.311659	1.27621e-28
ESR1	RAMP2-AS1	0.349652	4.63041e-36
KMT2A	LINC-PINT	0.459263	4.57921e-64
BRAF	LINC-PINT	0.507081	6.53421e-80
MEG3	LINC-PINT	0.397993	3.96803e-47
XIST	LINC-PINT	0.712226	1.42538e-187
TRDMT1	LINC-PINT	0.471357	7.71814e-68
TET1	LINC-PINT	0.606614	2.61835e-122
FBXO11	LINC-PINT	0.363596	4.62064e-39
CREBBP	AP001453.2	-0.331023	2.78741e-32
SP1	AP001453.2	-0.362049	1.01141e-38
METTL3	AC003070.1	0.308697	4.38957e-28
DOT1L	AC003070.1	0.323665	7.37774e-31
CDKN2B	AC002546.1	0.310879	1.76862e-28
SETD7	AC002546.1	0.367974	4.91135e-40
PPARG	AC002546.1	0.773439	4.84451e-241
PTEN	AC002546.1	0.351786	1.645e-36
HNMT	AC002546.1	0.374604	1.54228e-41
CDH13	AC002546.1	0.328048	1.0599e-31
KRAS	AC024896.1	0.434305	9.63255e-57
DNMT3A	AC124283.2	0.38377	1.12616e-43
EZH2	AC124283.2	0.347111	1.57247e-35
DOT1L	AC124283.2	0.311623	1.29536e-28
DNMT3A	AC131009.3	0.376641	5.23754e-42
MEG3	AC131009.3	0.380805	5.62472e-43
XIST	AC131009.3	0.502239	3.43861e-78
TRDMT1	AC131009.3	0.31149	1.36954e-28
TET1	AC131009.3	0.417065	4.96885e-52
PRMT2	SNHG26	0.327553	1.32147e-31
ESR1	SNHG26	-0.301851	7.22837e-27
KMT2A	SNHG26	0.416118	8.85788e-52
RARB	SNHG26	0.42929	2.41515e-55
ABCB1	SNHG26	0.478077	5.30095e-70
TRDMT1	SNHG26	0.519002	2.86538e-84
MYC	SNHG26	0.432297	3.52162e-56
TET1	SNHG26	0.355718	2.39048e-37
DNMT3B	ST8SIA6-AS1	0.303961	3.07232e-27
PRMT7	FLJ37453	0.35994	2.92478e-38
MBD3	FLJ37453	0.421881	2.55367e-53
RASSF1	FLJ37453	0.309387	3.29485e-28
PRMT2	SOX9-AS1	0.476605	1.59388e-69
DNMT3A	SOX9-AS1	0.335361	3.87417e-33
ESR1	SOX9-AS1	-0.301569	8.09949e-27
PADI2	SOX9-AS1	0.474019	1.08717e-68
MTAP	SOX9-AS1	0.345947	2.74216e-35
RARB	SOX9-AS1	0.39449	2.91645e-46
AR	SOX9-AS1	-0.337767	1.27879e-33
TRDMT1	SOX9-AS1	0.532981	1.32103e-89
MYC	SOX9-AS1	0.307827	6.29167e-28
TET1	SOX9-AS1	0.339678	5.26412e-34
XIST	AC010487.2	0.317372	1.13166e-29
DNMT3A	RUSC1-AS1	0.322003	1.52689e-30
XIST	RUSC1-AS1	0.493018	5.48159e-75
METTL3	RUSC1-AS1	0.343031	1.09313e-34
TET1	RUSC1-AS1	0.33965	5.33294e-34
TRDMT1	AC006504.5	0.31287	7.66719e-29
BRAF	AC007681.1	0.30137	8.77587e-27
PRMT1	AP003486.1	-0.333808	7.88175e-33
PRMT9	AP003486.1	0.327722	1.22563e-31
HSD17B10	AP003486.1	-0.322015	1.51849e-30
EZH2	AP003486.1	-0.306342	1.16001e-27
BDNF-AS	AP003486.1	0.414508	2.35565e-51
MTHFR	AP003486.1	0.327292	1.4841e-31
KMT2A	AP003486.1	0.483143	1.15233e-71
UHRF1	AP003486.1	-0.301814	7.33736e-27
RB1	AP003486.1	0.313598	5.64011e-29
XIST	AP003486.1	0.314163	4.4421e-29
ABCB1	AP003486.1	0.346215	2.4123e-35
SETD7	AP003486.1	0.372636	4.34405e-41
PTEN	AP003486.1	0.341979	1.79366e-34
SP1	AP003486.1	0.412031	1.05012e-50
HNMT	AP003486.1	0.34754	1.28017e-35
ESR1	AC092667.1	0.432882	2.41698e-56
BRAF	AC092667.1	0.403307	1.83894e-48
CCND1	AC092667.1	0.458665	6.97644e-64
ASH2L	AC092667.1	0.474667	6.73271e-69
ESR1	AC018816.1	0.305706	1.50631e-27
HSD17B10	ATP2A1-AS1	0.352904	9.53207e-37
MBD3	ATP2A1-AS1	0.367268	7.06477e-40
RB1	ATP2A1-AS1	-0.344231	6.19823e-35
EP300	ATP2A1-AS1	-0.309601	3.01531e-28
SETD7	ATP2A1-AS1	-0.340596	3.43035e-34
SP1	ATP2A1-AS1	-0.358903	4.91375e-38
CDKN2A	FOXD2-AS1	0.370766	1.15468e-40
ESR1	MRPS30-DT	0.452921	3.80172e-62
ESR1	AC061961.1	0.343432	9.0443e-35
PRMT7	DICER1-AS1	0.373895	2.24143e-41
MGMT	DICER1-AS1	0.406899	2.23358e-49
MBD3	DICER1-AS1	0.373065	3.46768e-41
METTL3	DICER1-AS1	0.394395	3.07727e-46
TRDMT1	ARHGAP27P1-BPTFP1-KPNA2P3	0.356843	1.3701e-37
DNMT3A	AC006946.2	0.353664	6.56817e-37
MTAP	AC006946.2	0.368689	3.39514e-40
KMT2A	AC006946.2	0.378304	2.15664e-42
MEG3	AC006946.2	0.478144	5.04427e-70
RARB	AC006946.2	0.316165	1.89619e-29
XIST	AC006946.2	0.475048	5.07348e-69
TRDMT1	AC006946.2	0.470968	1.02626e-67
TET1	AC006946.2	0.550278	1.45267e-96
EGFR	AC006946.2	0.313873	5.02043e-29
DNMT3A	AC090948.2	0.307706	6.61501e-28
KMT2A	AC090948.2	0.608194	4.17308e-123
BRAF	AC090948.2	0.382959	1.75093e-43
MEG3	AC090948.2	0.53871	7.26119e-92
XIST	AC090948.2	0.740976	8.57605e-211
EP300	AC090948.2	0.451289	1.16685e-61
TRDMT1	AC090948.2	0.364141	3.50258e-39
CREBBP	AC090948.2	0.35804	7.55912e-38
CBX5	AC090948.2	0.362852	6.7395e-39
TET1	AC090948.2	0.626096	1.81681e-132
SP1	AC090948.2	0.327314	1.46959e-31
EGFR	AC090948.2	0.312616	8.53337e-29
FBXO11	AC090948.2	0.419416	1.17426e-52
KMT2A	AC138207.4	0.312814	7.85235e-29
BRAF	AC138207.4	0.302098	6.54191e-27
XIST	AC138207.4	0.445949	4.39709e-60
TRDMT1	AC138207.4	0.347951	1.05088e-35
TET1	AC138207.4	0.385804	3.69872e-44
PRMT9	AC096586.2	0.313824	5.12587e-29
KMT2A	AC096586.2	0.478159	4.98702e-70
BRAF	AC096586.2	0.55782	9.95909e-100
XIST	AC096586.2	0.640993	9.77906e-141
METTL3	AC096586.2	0.308892	4.04792e-28
TRDMT1	AC096586.2	0.43537	4.82722e-57
CREBBP	AC096586.2	0.31503	3.07502e-29
PTEN	AC096586.2	0.315065	3.02948e-29
CBX5	AC096586.2	0.351191	2.19626e-36
TET1	AC096586.2	0.492981	5.64186e-75
SP1	AC096586.2	0.406454	2.9047e-49
FBXO11	AC096586.2	0.410791	2.2094e-50
MGMT	AC040977.1	0.382586	2.1441e-43
MBD3	AC040977.1	0.335814	3.14715e-33
MAPK1	AC040977.1	-0.301546	8.17582e-27
PPARG	AC022007.1	0.655295	4.0485e-149
HNMT	AC022007.1	0.318422	7.20834e-30
DNMT3A	LINC02449	0.405809	4.24556e-49
KMT2A	LINC02449	0.32042	3.03978e-30
MEG3	LINC02449	0.311333	1.46265e-28
XIST	LINC02449	0.407938	1.20775e-49
TRDMT1	LINC02449	0.316373	1.73466e-29
TET1	LINC02449	0.400866	7.59482e-48
AKT1	AL928654.1	0.307617	6.86327e-28
PPARG	HOXB-AS1	0.455966	4.60798e-63
HNMT	HOXB-AS1	0.319742	4.07764e-30
PRMT9	ACTA2-AS1	0.302628	5.27942e-27
KMT2A	ACTA2-AS1	0.468819	4.92115e-67
RARB	ACTA2-AS1	0.417059	4.98842e-52
XIST	ACTA2-AS1	0.311354	1.44979e-28
ABCB1	ACTA2-AS1	0.660809	1.78381e-152
PRMT1	RAP2C-AS1	-0.343732	7.8499e-35
PRMT9	RAP2C-AS1	0.387382	1.55095e-44
MBD3	RAP2C-AS1	-0.322415	1.27535e-30
BDNF-AS	RAP2C-AS1	0.308278	5.22194e-28
KMT2A	RAP2C-AS1	0.480524	8.41263e-71
BRAF	RAP2C-AS1	0.4441	1.522e-59
FMR1	RAP2C-AS1	0.318624	6.60785e-30
RB1	RAP2C-AS1	0.360973	1.74016e-38
XIST	RAP2C-AS1	0.454055	1.73645e-62
EP300	RAP2C-AS1	0.447852	1.21534e-60
CREBBP	RAP2C-AS1	0.394259	3.32392e-46
PTEN	RAP2C-AS1	0.387488	1.46334e-44
CBX5	RAP2C-AS1	0.348364	8.61523e-36
SP1	RAP2C-AS1	0.527919	1.20814e-87
FBXO11	RAP2C-AS1	0.455146	8.15105e-63
NR1H2	RAP2C-AS1	-0.313328	6.32142e-29
MEG3	AL136304.1	0.499328	3.61515e-77
XIST	AL136304.1	0.563245	4.69425e-102
TET1	AL136304.1	0.33494	4.6989e-33
DNMT3A	AC018653.3	0.386095	3.15231e-44
MBD1	AC018653.3	0.350045	3.82859e-36
KMT2A	AC018653.3	0.369476	2.25819e-40
XIST	AC018653.3	0.411703	1.27883e-50
DOT1L	AC018653.3	0.390743	2.39835e-45
TET1	AC018653.3	0.340503	3.58196e-34
SETD7	AL023284.4	-0.332309	1.5582e-32
PRMT1	AL391069.3	0.305857	1.41605e-27
DNMT3A	AL391069.3	0.317158	1.24022e-29
CDKN2A	AL391069.3	0.39309	6.42985e-46
EZH2	AL391069.3	0.371225	9.08918e-41
WDR77	AL391069.3	0.358875	4.98329e-38
SETD7	AL391069.3	-0.344196	6.3017e-35
KDM1A	AL391069.3	0.397642	4.85093e-47
MBD3	MAFG-DT	0.359792	3.14945e-38
KMT2A	MAFG-DT	-0.352985	9.15901e-37
UHRF1	MAFG-DT	0.304828	2.15725e-27
SETD7	MAFG-DT	-0.318717	6.34791e-30
NFE2L2	MAFG-DT	-0.309797	2.77841e-28
PTEN	MAFG-DT	-0.30803	5.78624e-28
DNMT3A	AL354892.2	0.325263	3.64995e-31
EHMT2	AL354892.2	0.362914	6.52979e-39
WDR77	AL354892.2	0.302427	5.72764e-27
KDM1A	AL354892.2	0.378671	1.77208e-42
BRAF	AC004982.1	0.314848	3.3218e-29
XIST	AC004982.1	0.317565	1.04144e-29
METTL3	AC004982.1	0.345202	3.90828e-35
DOT1L	AC102953.2	0.310628	1.96475e-28
MGMT	FOXN3-AS1	0.326472	2.13666e-31
SP1	FOXN3-AS1	-0.315461	2.55915e-29
PRMT7	AC027307.2	0.34854	7.91583e-36
MGMT	AC027307.2	0.311307	1.47871e-28
MBD3	AC027307.2	0.473979	1.11999e-68
FBXO11	AC027307.2	-0.348678	7.40998e-36
NR1H2	AC027307.2	0.335804	3.16123e-33
KMT2A	FTX	0.468259	7.39196e-67
BRAF	FTX	0.503428	1.30682e-78
MEG3	FTX	0.324742	4.59293e-31
XIST	FTX	0.724631	3.14177e-197
TRDMT1	FTX	0.431082	7.6871e-56
CBX5	FTX	0.343494	8.78327e-35
TET1	FTX	0.572021	6.53391e-106
SP1	FTX	0.303029	4.48705e-27
FBXO11	FTX	0.421496	3.24456e-53
DNMT3A	AL355488.1	0.312675	8.3257e-29
BRAF	AL355488.1	0.307902	6.09909e-28
XIST	AL355488.1	0.513455	3.20885e-82
METTL3	AL355488.1	0.379883	9.24416e-43
TRDMT1	AL355488.1	0.328001	1.08234e-31
TET1	AL355488.1	0.38391	1.04317e-43
TRDMT1	ZEB1-AS1	0.387722	1.28522e-44
BDNF-AS	AC006333.2	0.359349	3.93191e-38
BRAF	AC006333.2	0.304221	2.76405e-27
EZH2	NUP50-DT	0.305167	1.87805e-27
WDR77	NUP50-DT	0.308223	5.34102e-28
SETD7	NUP50-DT	-0.335312	3.9611e-33
PRMT7	AC106738.1	0.341287	2.48238e-34
KMT2A	AL596325.2	0.493498	3.75443e-75
BRAF	AL596325.2	0.397569	5.05907e-47
XIST	AL596325.2	0.603398	1.06665e-120
EP300	AL596325.2	0.326742	1.89572e-31
TRDMT1	AL596325.2	0.349865	4.17847e-36
CREBBP	AL596325.2	0.320891	2.47759e-30
CBX5	AL596325.2	0.332214	1.62646e-32
TET1	AL596325.2	0.410252	3.04996e-50
SP1	AL596325.2	0.347344	1.40637e-35
FBXO11	AL596325.2	0.37596	7.51957e-42
XIST	AL136295.7	0.366346	1.1351e-39
METTL3	AL136295.7	0.497612	1.43117e-76
RARB	AC009113.1	0.300262	1.37007e-26
ABCB1	AC009113.1	0.377603	3.13683e-42
PRMT7	AC008610.1	0.354361	4.6662e-37
MGMT	AC008610.1	0.436382	2.49774e-57
HSD17B10	AC008610.1	0.30212	6.48345e-27
EHMT2	AC008610.1	0.33528	4.02011e-33
MBD3	AC008610.1	0.507806	3.58941e-80
RASSF1	AC008610.1	0.35281	9.97808e-37
RB1	AC008610.1	-0.300752	1.12535e-26
SETD7	AC008610.1	-0.331209	2.56363e-32
NFE2L2	AC008610.1	-0.31169	1.25966e-28
FBXO11	AC008610.1	-0.348138	9.60674e-36
NR1H2	AC008610.1	0.346868	1.76616e-35
MAPK1	AC008610.1	-0.372269	5.26662e-41
KMT2A	PDXDC2P-NPIPB14P	0.324409	5.31759e-31
BRAF	PDXDC2P-NPIPB14P	0.396831	7.71252e-47
XIST	PDXDC2P-NPIPB14P	0.524266	2.99804e-86
EHMT1	PDXDC2P-NPIPB14P	0.330269	3.91565e-32
METTL3	PDXDC2P-NPIPB14P	0.421497	3.24164e-53
TET1	PDXDC2P-NPIPB14P	0.314011	4.73729e-29
MTAP	LINC00987	0.309349	3.34757e-28
BRCA1	AP003392.4	0.341724	2.02225e-34
KMT2A	AP003392.4	0.381397	4.08513e-43
FMR1	AP003392.4	0.328166	1.00521e-31
EP300	AP003392.4	0.316017	2.02012e-29
CBX5	AP003392.4	0.324173	5.90067e-31
MGMT	AC103691.1	0.405354	5.54946e-49
MBD3	AC103691.1	0.382326	2.47014e-43
MAPK1	AC103691.1	-0.307413	7.46453e-28
PRMT7	AC073896.4	0.366668	9.6209e-40
MGMT	AC073896.4	0.578556	7.36154e-109
HSD17B10	AC073896.4	0.328938	7.11835e-32
MBD3	AC073896.4	0.484665	3.60311e-72
KMT2A	AC073896.4	-0.30536	1.73544e-27
EP300	AC073896.4	-0.433579	1.54156e-56
SETD7	AC073896.4	-0.348412	8.42147e-36
FBXO11	AC073896.4	-0.472886	2.50946e-68
NR1H2	AC073896.4	0.404082	1.16942e-48
MAPK1	AC073896.4	-0.431137	7.41821e-56
ESR1	AC116036.2	0.302737	5.05111e-27
DNMT3A	AC138904.1	0.397218	6.18364e-47
CDKN2A	AC138904.1	0.357665	9.10745e-38
DNMT3B	AC138904.1	0.348071	9.91901e-36
EHMT2	AC138904.1	0.342401	1.47102e-34
EZH2	AC138904.1	0.448326	8.81485e-61
UHRF1	AC138904.1	0.358	7.71155e-38
WDR77	AC138904.1	0.363529	4.77921e-39
WDR5	AC138904.1	0.405882	4.06851e-49
MSH6	AC138904.1	0.407336	1.72528e-49
KDM1A	AC138904.1	0.441384	9.29684e-59
PRMT7	AC034236.2	0.324911	4.2633e-31
MGMT	AC034236.2	0.419423	1.16905e-52
MBD3	AC034236.2	0.415279	1.47545e-51
METTL3	AC034236.2	0.388599	7.90844e-45
NR1H2	AC034236.2	0.326168	2.4455e-31
KMT2A	AP001429.1	0.361808	1.14259e-38
BRAF	AP001429.1	0.422437	1.80738e-53
XIST	AP001429.1	0.608609	2.57055e-123
TRDMT1	AP001429.1	0.48957	8.15872e-74
CBX5	AP001429.1	0.313548	5.7604e-29
TET1	AP001429.1	0.56497	8.36747e-103
FBXO11	AP001429.1	0.39477	2.4895e-46
KMT2A	AL596244.1	0.323496	7.94372e-31
ABCB1	AL596244.1	0.439129	4.12682e-58
KMT2A	AL022328.3	0.312954	7.40276e-29
MEG3	AL022328.3	0.479727	1.53484e-70
XIST	AL022328.3	0.553044	1.02572e-97
METTL3	AL022328.3	0.383972	1.00874e-43
DOT1L	AL022328.3	0.328949	7.0845e-32
TET1	AL022328.3	0.335446	3.72498e-33
PRMT9	OR2A1-AS1	0.330904	2.94172e-32
BDNF-AS	OR2A1-AS1	0.42389	7.30128e-54
KMT2A	OR2A1-AS1	0.405187	6.12058e-49
ABCB1	OR2A1-AS1	0.433704	1.42172e-56
SP1	OR2A1-AS1	0.337026	1.80061e-33
BRAF	AL391001.1	0.366305	1.15878e-39
XIST	AL391001.1	0.385328	4.80309e-44
TET1	BRWD1-AS2	0.322227	1.38463e-30
PRMT9	Z68871.1	0.387331	1.59512e-44
MBD3	Z68871.1	-0.316086	1.961e-29
ESR1	Z68871.1	0.315376	2.65337e-29
KMT2A	Z68871.1	0.640211	2.72613e-140
BRAF	Z68871.1	0.612763	1.94189e-125
FMR1	Z68871.1	0.32722	1.53288e-31
MEG3	Z68871.1	0.318975	5.67803e-30
XIST	Z68871.1	0.733779	1.07111e-204
EP300	Z68871.1	0.557195	1.83304e-99
TRDMT1	Z68871.1	0.349746	4.42422e-36
CREBBP	Z68871.1	0.491896	1.32369e-74
CBX5	Z68871.1	0.489754	7.06851e-74
TET1	Z68871.1	0.542356	2.51042e-93
SP1	Z68871.1	0.556695	2.98655e-99
FBXO11	Z68871.1	0.578533	7.54563e-109
NR1H2	Z68871.1	-0.334534	5.65678e-33
MGMT	AC005785.1	0.320737	2.64953e-30
MBD3	AC005785.1	0.325671	3.04665e-31
XIST	AC005785.1	0.342787	1.22618e-34
METTL3	AC005785.1	0.31578	2.23446e-29
MAPK1	AC005785.1	-0.313434	6.04523e-29
ESR1	AC097103.2	0.339628	5.38771e-34
BRAF	AC097103.2	0.496892	2.54403e-76
XIST	AC097103.2	0.445334	6.64943e-60
TET1	AC097103.2	0.359934	2.93397e-38
XIST	LINC01004	0.319618	4.30206e-30
METTL3	LINC01004	0.363396	5.11523e-39
PRMT9	SNHG14	0.384766	6.53483e-44
KMT2A	SNHG14	0.484747	3.38333e-72
BRAF	SNHG14	0.522055	2.05602e-85
MEG3	SNHG14	0.364126	3.52892e-39
XIST	SNHG14	0.623808	3.09131e-131
EP300	SNHG14	0.370401	1.39646e-40
METTL3	SNHG14	0.317288	1.17296e-29
CREBBP	SNHG14	0.321142	2.22154e-30
CBX5	SNHG14	0.373191	3.24609e-41
TET1	SNHG14	0.349728	4.46287e-36
SP1	SNHG14	0.385453	4.485e-44
FBXO11	SNHG14	0.34526	3.80334e-35
KMT2A	AC022784.5	0.321179	2.18595e-30
XIST	AC022784.5	0.360037	2.7852e-38
MGMT	AL132712.1	0.302346	5.91725e-27
MGMT	AC108134.4	0.455181	7.95472e-63
MBD3	AC108134.4	0.325268	3.64149e-31
FBXO11	AC108134.4	-0.313543	5.77351e-29
MAPK1	AC108134.4	-0.300813	1.09817e-26
KMT2A	AL136531.1	0.431234	6.97355e-56
BRAF	AL136531.1	0.452572	4.83385e-62
MEG3	AL136531.1	0.484486	4.1319e-72
XIST	AL136531.1	0.676526	1.91972e-162
EP300	AL136531.1	0.352205	1.34076e-36
TRDMT1	AL136531.1	0.304363	2.60791e-27
TET1	AL136531.1	0.559176	2.63475e-100
DNMT3A	AL136162.1	0.352583	1.11492e-36
DNMT3B	AL136162.1	0.336518	2.27613e-33
EHMT2	AL136162.1	0.368794	3.21578e-40
EZH2	AL136162.1	0.329548	5.41506e-32
WDR77	AL136162.1	0.39573	1.44323e-46
SETD7	AL136162.1	-0.309	3.86962e-28
DNMT3A	AL133243.2	0.304417	2.55175e-27
MTAP	AL133243.2	0.320423	3.03576e-30
KMT2A	AL133243.2	0.36892	3.01197e-40
BRAF	AL133243.2	0.464688	9.70258e-66
XIST	AL133243.2	0.509036	1.29469e-80
TRDMT1	AL133243.2	0.607138	1.4252e-122
TET1	AL133243.2	0.583633	3.3904e-111
FBXO11	AL133243.2	0.428464	4.08534e-55
KMT2A	AL359715.1	0.335437	3.74167e-33
XIST	AL359715.1	0.449898	3.02334e-61
METTL3	AL359715.1	0.367711	5.62566e-40
KMT2A	LINC01963	0.334633	5.40718e-33
ABCB1	LINC01963	0.311007	1.67641e-28
METTL3	LINC01011	0.304632	2.33768e-27
DNMT3A	MCCC1-AS1	0.329377	5.84742e-32
KMT2A	MCCC1-AS1	0.447662	1.38273e-60
BRAF	MCCC1-AS1	0.439552	3.12309e-58
XIST	MCCC1-AS1	0.629128	4.10284e-134
METTL3	MCCC1-AS1	0.326469	2.13973e-31
TRDMT1	MCCC1-AS1	0.347787	1.13707e-35
TET1	MCCC1-AS1	0.457889	1.20236e-63
FBXO11	MCCC1-AS1	0.344069	6.69063e-35
RARB	WDR86-AS1	0.355478	2.69142e-37
ABCB1	WDR86-AS1	0.446311	3.44453e-60
PPARG	WDR86-AS1	0.346438	2.1686e-35
PRMT9	IQCH-AS1	0.324336	5.49101e-31
BDNF-AS	IQCH-AS1	0.390935	2.15438e-45
BRAF	IQCH-AS1	0.348223	9.21918e-36
ASH2L	IQCH-AS1	0.302301	6.02567e-27
SP1	IQCH-AS1	0.312425	9.24809e-29
METTL3	AL122125.1	0.390472	2.78974e-45
KMT2A	AC083843.2	0.398492	2.98066e-47
BRAF	AC083843.2	0.460146	2.45822e-64
XIST	AC083843.2	0.380448	6.81987e-43
TRDMT1	AC083843.2	0.391251	1.80488e-45
TET1	AC083843.2	0.355673	2.44508e-37
FBXO11	AC083843.2	0.30891	4.01819e-28
PRMT3	AC009948.1	0.308259	5.26231e-28
KMT2A	AC009948.1	0.350944	2.47723e-36
BRAF	AC009948.1	0.421827	2.64177e-53
FMR1	AC009948.1	0.356006	2.07393e-37
XIST	AC009948.1	0.38344	1.34754e-43
TRDMT1	AC009948.1	0.414464	2.41964e-51
TET1	AC009948.1	0.400292	1.05798e-47
FBXO11	AC009948.1	0.343852	7.41504e-35
KMT2A	LINC01876	0.325163	3.81488e-31
BRAF	LINC01876	0.515162	7.58551e-83
XIST	LINC01876	0.511645	1.46845e-81
TET1	LINC01876	0.363358	5.21485e-39
FBXO11	LINC01876	0.351063	2.33758e-36
CDKN2A	AL513165.1	0.390742	2.39953e-45
MTAP	AL513165.1	0.427484	7.60679e-55
WDR5	AL513165.1	0.360165	2.6127e-38
KDM1A	AL513165.1	0.358066	7.46164e-38
MYC	AL513165.1	0.461684	8.27406e-65
ESR1	AC096733.2	0.422873	1.37815e-53
EHMT1	AC096733.2	0.306406	1.13024e-27
CCND1	AC096733.2	0.301046	1.00007e-26
PRMT1	VPS9D1-AS1	0.366618	9.86781e-40
CDKN2A	VPS9D1-AS1	0.339172	6.66406e-34
EZH2	VPS9D1-AS1	0.301758	7.50636e-27
WDR77	VPS9D1-AS1	0.461136	1.22038e-64
SETD7	VPS9D1-AS1	-0.321851	1.63132e-30
WDR5	VPS9D1-AS1	0.329744	4.95972e-32
KDM1A	VPS9D1-AS1	0.363806	4.15183e-39
MYC	VPS9D1-AS1	0.399237	1.94369e-47
HNMT	VPS9D1-AS1	-0.336551	2.24168e-33
MTHFR	AL122010.1	0.348536	7.93147e-36
KMT2A	AL122010.1	0.30004	1.49764e-26
KMT2A	LINC00667	0.309632	2.97568e-28
ABCB1	LINC00667	0.360376	2.35005e-38
PPARG	LINC00667	0.467049	1.77386e-66
CDH13	LINC00667	0.34683	1.79802e-35
PRMT9	AC107027.3	0.438461	6.4015e-58
ESR1	AC107027.3	0.353826	6.06773e-37
BDNF-AS	AC107027.3	0.340224	4.08032e-34
KMT2A	AC107027.3	0.37852	1.92176e-42
BRAF	AC107027.3	0.481185	5.10272e-71
RB1	AC107027.3	0.327347	1.44841e-31
XIST	AC107027.3	0.323053	9.64553e-31
EP300	AC107027.3	0.419854	8.96083e-53
SETD7	AC107027.3	0.325424	3.39956e-31
CREBBP	AC107027.3	0.329135	6.51807e-32
CBX5	AC107027.3	0.385544	4.26617e-44
SP1	AC107027.3	0.492918	5.93164e-75
FBXO11	AC107027.3	0.339527	5.649e-34
MAPK1	AC107027.3	0.339254	6.41375e-34
KMT2A	AC005046.1	0.370696	1.19772e-40
MEG3	AC005046.1	0.543511	8.57042e-94
XIST	AC005046.1	0.614101	3.96487e-126
TRDMT1	AC005046.1	0.359813	3.1174e-38
TET1	AC005046.1	0.500171	1.83357e-77
DNMT1	TMPO-AS1	0.34306	1.07828e-34
DNMT3B	TMPO-AS1	0.305781	1.4604e-27
EHMT2	TMPO-AS1	0.318909	5.84364e-30
EZH2	TMPO-AS1	0.45858	7.40409e-64
BRCA1	TMPO-AS1	0.384599	7.16016e-44
UHRF1	TMPO-AS1	0.502897	2.01393e-78
WDR77	TMPO-AS1	0.328631	8.16666e-32
MSH6	TMPO-AS1	0.439584	3.0571e-58
HNMT	TMPO-AS1	-0.30849	4.78162e-28
XIST	AP005121.1	0.310069	2.48117e-28
ESR1	AL645924.1	0.355987	2.09377e-37
PRMT3	UBR5-AS1	0.34497	4.36516e-35
KMT2A	AC092794.1	0.345197	3.91896e-35
BRAF	AC092794.1	0.41518	1.567e-51
XIST	AC092794.1	0.453278	2.97119e-62
TRDMT1	AC092794.1	0.345597	3.23941e-35
PTEN	AC092794.1	0.327844	1.16059e-31
TET1	AC092794.1	0.309375	3.31127e-28
FBXO11	AC092794.1	0.309239	3.5048e-28
BRAF	AC108062.1	0.321613	1.80984e-30
XIST	AC108062.1	0.399931	1.30332e-47
METTL3	AC108062.1	0.343491	8.79723e-35
EZH2	THAP9-AS1	0.323127	9.34054e-31
TRDMT1	AL512598.1	0.307071	8.59678e-28
DNMT3A	LINC01006	0.398355	3.22425e-47
DNMT3B	LINC01006	0.359063	4.53576e-38
EZH2	LINC01006	0.498036	1.01892e-76
PADI2	LINC01006	0.32683	1.82243e-31
RB1	LINC01006	-0.31294	7.4452e-29
WDR77	LINC01006	0.390876	2.22684e-45
MSH6	LINC01006	0.352586	1.11346e-36
KDM1A	LINC01006	0.409693	4.25559e-50
PRMT2	AC092535.4	0.31057	2.0126e-28
DNMT3A	AC092535.4	0.314333	4.13194e-29
DNMT3A	HCG18	0.377429	3.44201e-42
KMT2A	HCG18	0.575568	1.6725e-107
BRAF	HCG18	0.481206	5.02087e-71
MEG3	HCG18	0.459329	4.37157e-64
XIST	HCG18	0.781143	5.70509e-249
EP300	HCG18	0.427674	6.74251e-55
TRDMT1	HCG18	0.420062	7.88e-53
CREBBP	HCG18	0.371004	1.01999e-40
[truncated: 4,231 more rows]
